# Supplementary material for: Epigenetic variability in cells of normal cytology is associated with the risk of future morphological transformation
Source: Genome Med. 2012 Mar 27;4(3):24. doi: 10.1186/gm323 (PMC3446274; doi:10.1186/gm323)
Supplement: Additional file 2 — The top 500 differentially variable CpGs (DVCs). We provide the Illumina probe ID, Entrez ID, gene symbol, the ratio of age-adjusted variance of future CIN2+ cases to controls, P-value from Bartlett's test, corresponding q-value, and for comparison also the difference in mean methylation levels, t-statistic and corresponding t-test P-values. [file gm323-S2.XLS]

## Sheet: ADF2
IllumID	EntrezID	Symbol	Ratio_of_Age_adjusted_Variances(FutureCIN2/Control)	P-value (Bartlett test)	Q-value (FDR)	Difference_mean_methylation (FutureCIN2 - Control)	t-statistic(FutureCIN2 - Control)	t-test P-value
cg17868994	GeneID:55335	NIPSNAP3B	22.18	3e-31	5e-27	0.0114594	1.32102	0.189
cg14037413	GeneID:7702	ZNF143	20.94	2e-30	2e-26	0.00531843	1.54435	0.125
cg10095719	GeneID:8829	NRP1	0.05	2e-29	2e-25	-0.00341389	-1.57137	0.118
cg17371081	GeneID:4745	NELL1	18.99	6e-29	3e-25	0.00910222	1.22093	0.224
cg25422943	GeneID:5101	PCDH9	18.28	2e-28	8e-25	0.00417941	0.524706	0.601
cg21281001	GeneID:1508	CTSB	0.06	3e-27	1e-23	-0.0028333	-0.626166	0.532
cg25396537	GeneID:7013	TERF1	0.06	4e-27	1e-23	-0.0033443	-0.394469	0.694
cg09134003	GeneID:63973	NEUROG2	16.34	9e-27	2e-23	0.00413041	0.957862	0.34
cg15010390	GeneID:4717	NDUFC1	0.06	3e-26	7e-23	-0.00506655	-1.35068	0.179
cg15198335	GeneID:115752	MGC4562	15.35	7e-26	2e-22	0.00315589	0.885706	0.377
cg03593419	GeneID:2557	GABRA4	0.06	1e-25	2e-22	-0.00529613	-0.846634	0.399
cg19326876	GeneID:57194	ATP10A	15.16	1e-25	2e-22	0.00763533	1.53727	0.126
cg21639968	GeneID:9040	UBE2M	0.06	2e-25	2e-22	-0.00212554	-0.734692	0.464
cg07515662	GeneID:6231	RPS26	0.07	2e-25	3e-22	-0.00523472	-1.13684	0.257
cg09885409	GeneID:3454	IFNAR1	0.07	5e-25	7e-22	-0.00354785	-1.44731	0.15
cg13830624	GeneID:81578	COL21A1	14.29	8e-25	1e-21	0.00412278	0.615528	0.539
cg17188046	GeneID:6862	T	14.08	1e-24	2e-21	0.00724569	1.03822	0.301
cg24682149	GeneID:124801	LSM12	13.67	3e-24	4e-21	0.0022968	0.802937	0.423
cg06637893	GeneID:84080	C16orf48	13.02	2e-23	2e-20	0.00287178	0.320319	0.749
cg27443050	GeneID:9787	DLG7	0.08	3e-23	4e-20	-0.00140976	-0.372691	0.71
cg05587474	GeneID:4343	MOV10	12.49	7e-23	6e-20	0.00289273	0.763297	0.447
cg11323198	GeneID:1006	CDH8	12.39	9e-23	8e-20	0.00258784	0.258352	0.796
cg23456306	GeneID:1943	EFNA2	0.08	1e-22	9e-20	-0.00213679	-0.958443	0.339
cg06509239	GeneID:130497	OSR1	12.07	2e-22	2e-19	0.00315662	0.537064	0.592
cg13921352	GeneID:151647	FAM19A4	11.96	3e-22	2e-19	0.00680088	0.856155	0.393
cg11389172	GeneID:6572	SLC18A3	11.93	3e-22	2e-19	0.00522976	0.98179	0.328
cg09551147	GeneID:22986	SORCS3	11.9	3e-22	2e-19	0.00280251	0.773912	0.44
cg15242570	GeneID:1514	CTSL	11.64	6e-22	5e-19	0.0100606	1.54975	0.123
cg16433922	GeneID:6424	SFRP4	11.5	9e-22	7e-19	0.00849776	1.68855	0.093
cg08997253	GeneID:116443	GRIN3A	11.45	1e-21	7e-19	0.0046266	1.00229	0.318
cg11625946	GeneID:121227	LRIG3	11.41	1e-21	8e-19	0.00441442	0.914673	0.362
cg24321030	GeneID:283537	LOC283537	11.37	1e-21	8e-19	0.00430429	0.926281	0.356
cg08222185	GeneID:104	ADARB1	11.36	1e-21	8e-19	0.00238736	0.566703	0.572
cg14611174	GeneID:4990	SIX6	11.36	1e-21	8e-19	0.00485878	0.718907	0.473
cg23508052	GeneID:6319	SCD	0.09	1e-21	8e-19	-0.00130154	-1.08645	0.279
cg17935677	GeneID:79968	WDR76	10.91	5e-21	3e-18	0.00334857	0.999953	0.319
cg04941721	GeneID:2069	EREG	10.87	6e-21	3e-18	0.00200876	1.03072	0.304
cg07945480	GeneID:2868	GRK4	0.09	6e-21	3e-18	-0.0024907	-0.927447	0.355
cg10293925	GeneID:273	AMPH	10.61	1e-20	6e-18	0.0046014	0.205568	0.837
cg00848728	GeneID:1600	DAB1	10.6	1e-20	6e-18	0.000622884	-0.176401	0.86
cg19456540	GeneID:4990	SIX6	10.6	1e-20	6e-18	0.0121851	2.57054	0.011
cg10334385	GeneID:130813	FLJ25143	0.09	1e-20	6e-18	-0.00373961	-0.93764	0.35
cg00674922	GeneID:6304	SATB1	0.09	2e-20	8e-18	-0.00348154	-1.22383	0.223
cg15688767	GeneID:7707	ZNF148	0.09	2e-20	1e-17	-0.00213339	-1.23368	0.219
cg14191109	GeneID:8034	SLC25A16	10.35	3e-20	1e-17	0.000754213	0.857162	0.393
cg26446827	GeneID:7692	ZNF133	10.23	4e-20	2e-17	0.00282828	1.24024	0.217
cg27601582	GeneID:27231	ITGB1BP3	10.1	6e-20	3e-17	0.00120569	0.766162	0.445
cg17711587	GeneID:8894	EIF2S2	10.08	6e-20	3e-17	0.00485185	0.970551	0.333
cg15156836	GeneID:57190	SEPN1	0.1	8e-20	3e-17	-0.00429428	-1.48653	0.139
cg26354413	GeneID:79723	SUV39H2	0.1	8e-20	3e-17	-0.00225382	-1.1718	0.243
cg01405761	GeneID:157807	MGC34646	9.98	8e-20	3e-17	0.00344763	1.41477	0.159
cg19899621	GeneID:93134	ZNF561	0.1	2e-19	7e-17	-0.00535234	-1.81729	0.071
cg12453288	GeneID:130813	FLJ25143	0.1	2e-19	9e-17	-0.00413094	-1.10641	0.27
cg06722216	GeneID:8715	NOL4	9.64	2e-19	9e-17	0.00439863	1.71497	0.088
cg15043975	GeneID:11186	RASSF1	0.1	3e-19	1e-16	-0.00236775	-0.891493	0.374
cg11828089	GeneID:83698	CALN1	9.57	3e-19	1e-16	-0.00506135	-0.860986	0.391
cg13108181	GeneID:7700	ZNF141	9.54	3e-19	1e-16	0.00243952	0.968542	0.334
cg05602212	GeneID:9765	ZFYVE16	0.1	3e-19	1e-16	-0.00158374	-0.829791	0.408
cg00296685	GeneID:2968	GTF2H4	0.1	4e-19	1e-16	-0.00292566	-0.811595	0.418
cg08801329	GeneID:51126	NAT5	0.1	4e-19	1e-16	-0.000938212	-0.622501	0.535
cg07906495	GeneID:55632	KIAA1333	0.1	5e-19	2e-16	-0.00223953	-0.74863	0.455
cg09083627	GeneID:26050	SLITRK5	9.23	9e-19	3e-16	0.00433847	0.830796	0.407
cg04278702	GeneID:3354	HTR1E	9.19	1e-18	3e-16	0.00356934	1.33118	0.185
cg26521404	GeneID:3205	HOXA9	9.16	1e-18	4e-16	0.00588581	0.36844	0.713
cg01805540	GeneID:783	CACNB2	9.14	1e-18	4e-16	0.00378082	1.06623	0.288
cg01357263	GeneID:605	BCL7A	9.01	2e-18	6e-16	0.00206023	0.909066	0.365
cg18153124	GeneID:3786	KCNQ3	0.11	2e-18	6e-16	-0.00204862	-1.15219	0.251
cg07516225	GeneID:80185	C8orf41	0.11	2e-18	6e-16	-0.00409121	-0.912771	0.363
cg08998967	GeneID:10165	SLC25A13	8.95	2e-18	7e-16	0.00278674	0.584732	0.56
cg24388263	GeneID:55702	FLJ10374	8.92	3e-18	8e-16	-0.0042092	-1.09989	0.273
cg19744122	GeneID:6856	SYPL1	8.84	3e-18	1e-15	0.0013898	0.917281	0.361
cg01191395	GeneID:112483	SAT2	8.8	4e-18	1e-15	0.00188929	1.33992	0.182
cg25764191	GeneID:9118	INA	8.8	4e-18	1e-15	0.0029252	1.10471	0.271
cg11628034	GeneID:6217	RPS16	0.11	5e-18	1e-15	-0.00250892	-1.22445	0.223
cg05221264	GeneID:63036	ELA2A	0.11	6e-18	2e-15	0.00368735	0.890329	0.375
cg10995359	GeneID:253558	LYCAT	8.66	6e-18	2e-15	0.00308258	1.00129	0.318
cg13912117	GeneID:114	ADCY8	8.63	7e-18	2e-15	0.00562045	1.52966	0.128
cg01939479	GeneID:22909	KIAA1018	8.58	8e-18	2e-15	0.00189908	1.42146	0.157
cg27508821	GeneID:79789	CLMN	0.12	1e-17	3e-15	-0.002569	-1.43581	0.153
cg09099744	GeneID:1029	CDKN2A	8.49	1e-17	3e-15	0.0140789	2.44485	0.016
cg07336230	GeneID:221458	KIF6	8.49	1e-17	3e-15	0.00207269	0.925125	0.356
cg05920090	GeneID:3303	HSPA1A	0.12	1e-17	3e-15	-0.00132778	-0.805594	0.422
cg15239123	GeneID:64093	SMOC1	8.32	2e-17	5e-15	0.00255662	0.766761	0.444
cg08797471	GeneID:1612	DAPK1	8.26	3e-17	6e-15	0.00623123	1.50719	0.134
cg11438428	GeneID:256297	PTF1A	8.19	3e-17	8e-15	0.00618858	0.812693	0.418
cg04598744	GeneID:55788	LMBRD1	0.12	5e-17	1e-14	-0.00285612	-0.826222	0.41
cg11308840	GeneID:401498	LOC401498	8.06	5e-17	1e-14	0.00452054	0.992635	0.323
cg22881914	GeneID:22795	NID2	8.06	6e-17	1e-14	0.021263	1.82878	0.069
cg23594876	GeneID:10904	BLCAP	0.12	7e-17	2e-14	-0.00134075	-1.23417	0.219
cg24512400	GeneID:5655	KLK10	0.12	7e-17	2e-14	-0.00175355	-1.15977	0.248
cg03697316	GeneID:8216	LZTR1	0.12	9e-17	2e-14	-3.78067e-05	0.401242	0.689
cg16792800	GeneID:10082	GPC6	7.85	1e-16	3e-14	0.00896224	1.67116	0.097
cg01610488	GeneID:8989	TRPA1	7.82	1e-16	3e-14	0.0116411	1.62399	0.107
cg18236477	GeneID:51761	ATP8A2	7.78	2e-16	3e-14	0.0106337	1.44964	0.149
cg22131691	GeneID:5137	PDE1C	7.77	2e-16	4e-14	0.00765699	1.51338	0.132
cg12880658	GeneID:1036	CDO1	7.77	2e-16	4e-14	0.00323559	1.02098	0.309
cg03238797	GeneID:170692	ADAMTS18	7.72	2e-16	4e-14	0.00335103	0.781285	0.436
cg10387901	GeneID:64432	MRPS25	0.13	2e-16	5e-14	-0.000624485	-0.412469	0.681
cg17120423	GeneID:84916	CIRH1A	7.69	2e-16	5e-14	0.00211521	1.89711	0.06
cg06498267	GeneID:348980	HCN1	7.67	2e-16	5e-14	0.00814458	1.60616	0.11
cg03923934	GeneID:4978	OPCML	7.67	2e-16	5e-27	0.00532678	1.4754	0.142
cg25309588	GeneID:10396	ATP8A1	7.65	3e-16	2e-26	0.00192523	0.767481	0.444
cg02440177	GeneID:79986	ZNF702	7.62	3e-16	2e-25	0.0121122	1.52007	0.131
cg26656135	GeneID:2070	EYA4	7.62	3e-16	3e-25	0.00295138	1.8967	0.06
cg22619018	GeneID:64478	CSMD1	7.61	3e-16	8e-25	0.00601157	0.860837	0.391
cg24307225	GeneID:1459	CSNK2A2	7.6	3e-16	1e-23	0.001366	0.727543	0.468
cg04434339	GeneID:84620	ST6GAL2	7.56	4e-16	1e-23	0.00476274	0.762459	0.447
cg10834439	GeneID:83444	ZNHIT4	7.53	4e-16	2e-23	0.00133609	0.860842	0.391
cg08453021	GeneID:9844	ELMO1	7.46	5e-16	7e-23	0.0054707	1.45692	0.147
cg23751724	GeneID:140733	C20orf133	0.13	6e-16	2e-22	-0.000752991	-0.845114	0.399
cg27519236	GeneID:3801	KIFC3	0.13	7e-16	2e-22	-0.00525308	-1.27374	0.205
cg03014628	GeneID:115827	RAB3C	7.39	7e-16	2e-22	0.00479394	1.97292	0.05
cg08097882	GeneID:5457	POU4F1	7.38	7e-16	2e-22	0.00304007	0.659717	0.51
cg03634234	GeneID:58508	MLL3	7.33	9e-16	3e-22	0.00436966	1.48373	0.14
cg26289880	GeneID:54069	C21orf45	7.32	9e-16	7e-22	0.00214524	1.85944	0.065
cg26832142	GeneID:5142	PDE4B	7.31	1e-15	1e-21	0.00410776	1.38932	0.167
cg03616357	GeneID:79884	FLJ21159	7.3	1e-15	2e-21	0.00408984	1.241	0.217
cg18592307	GeneID:79968	WDR76	7.3	1e-15	4e-21	0.0025268	1.15099	0.252
cg03146158	GeneID:4643	MYO1E	7.28	1e-15	2e-20	0.00657395	1.19227	0.235
cg19971804	GeneID:378464	MORN2	7.24	1e-15	4e-20	0.000402238	0.208501	0.835
cg04355435	GeneID:128218	TMEM125	0.14	2e-15	6e-20	-0.000309413	-0.24414	0.807
cg04836786	GeneID:6596	SMARCA3	0.14	2e-15	8e-20	-0.00401035	-2.12718	0.035
cg06543018	GeneID:5947	RBP1	0.14	3e-15	9e-20	-0.00187342	-1.61853	0.108
cg10303487	GeneID:1807	DPYS	7.04	3e-15	2e-19	0.0101942	1.1562	0.249
cg05070690	GeneID:54456	MOV10L1	7.04	3e-15	2e-19	-0.00426636	-1.40773	0.161
cg19553056	GeneID:27309	ZNF330	0.14	3e-15	2e-19	-0.00217575	-1.1859	0.238
cg12601757	GeneID:256435	ST6GALNAC3	7.02	3e-15	2e-19	0.00240824	0.214201	0.831
cg19510604	GeneID:1198	CLK3	0.14	3e-15	5e-19	0.0104236	1.32936	0.186
cg15414833	GeneID:154661	RPIB9	7.01	3e-15	7e-19	0.00293784	0.650304	0.517
cg04633513	GeneID:553	AVPR1B	0.14	4e-15	7e-19	-0.0028214	-0.647199	0.519
cg25875213	GeneID:163115	FLJ37549	6.97	4e-15	8e-19	0.00448496	1.42778	0.155
cg03627896	GeneID:283932	LOC283932	0.14	4e-15	8e-19	-0.001755	-1.05956	0.291
cg07028533	GeneID:26047	CNTNAP2	6.95	4e-15	8e-19	0.00480139	0.75522	0.451
cg15009813	GeneID:8742	TNFSF12	0.14	5e-15	8e-19	-0.00328973	-0.736239	0.463
cg24176563	GeneID:2070	EYA4	6.89	5e-15	8e-19	0.00241905	1.14003	0.256
cg11896271	GeneID:56666	PANX2	0.14	6e-15	3e-18	-0.00122516	-1.40145	0.163
cg19182048	GeneID:51621	KLF13	0.14	6e-15	3e-18	-0.00166937	-0.78507	0.434
cg04784672	GeneID:145581	LRFN5	6.87	6e-15	3e-18	0.00281493	0.630902	0.529
cg27319898	GeneID:219578	FLJ32110	6.84	7e-15	6e-18	0.0052993	2.07469	0.04
cg12195695	GeneID:79637	ARMC7	6.83	7e-15	6e-18	0.00295303	1.15319	0.251
cg12148919	GeneID:5796	PTPRK	6.82	7e-15	6e-18	0.00601907	2.30902	0.022
cg03349935	GeneID:51285	RASL12	6.8	8e-15	6e-18	-0.0116277	-1.72422	0.087
cg14343107	GeneID:701	BUB1B	6.79	8e-15	8e-18	0.000819184	0.126147	0.9
cg25000382	GeneID:124216	LOC124216	6.78	9e-15	1e-17	0.00360971	0.772314	0.441
cg00234616	GeneID:3196	TLX2	6.69	1e-14	1e-17	0.0146749	2.03649	0.044
cg12515638	GeneID:6424	SFRP4	6.66	1e-14	2e-17	0.00152878	0.531813	0.596
cg05790999	GeneID:64342	HS1BP3	6.65	1e-14	3e-17	0.0014614	1.39729	0.164
cg10737625	GeneID:152815	THAP6	0.15	2e-14	3e-17	-0.00180353	-1.20132	0.232
cg04315264	GeneID:4736	RPL10A	6.6	2e-14	3e-17	0.00243228	1.77094	0.079
cg21296230	GeneID:26585	GREM1	6.56	2e-14	3e-17	0.00657573	1.2256	0.222
cg15107670	GeneID:7490	WT1	6.55	2e-14	3e-17	0.00870882	1.79906	0.074
cg23173910	GeneID:72	ACTG2	6.5	3e-14	7e-17	-0.00973295	-1.11812	0.265
cg24826867	GeneID:3394	IRF8	0.15	3e-14	9e-17	-0.0077385	-1.74575	0.083
cg17793621	GeneID:57194	ATP10A	6.44	4e-14	9e-17	0.0043758	0.990328	0.324
cg19324027	GeneID:116540	MRPL53	0.15	4e-14	1e-16	-0.00107232	-1.17843	0.241
cg18794577	GeneID:116443	GRIN3A	6.41	4e-14	1e-16	0.00453231	0.734665	0.464
cg10162464	GeneID:8427	ZNF282	6.39	4e-14	1e-16	0.00416611	1.48823	0.139
cg11965370	GeneID:50863	HNT	6.39	5e-14	1e-16	0.0186875	2.70488	0.008
cg01664666	GeneID:200150	PLD5	6.37	5e-14	1e-16	0.00441212	1.32635	0.187
cg07807709	GeneID:317772	HIST2H2AB	6.34	6e-14	1e-16	0.00238714	1.26172	0.209
cg10863038	GeneID:64859	OBFC2A	6.34	6e-14	2e-16	0.00108207	1.31744	0.19
cg26963271	GeneID:5142	PDE4B	6.28	7e-14	3e-16	0.00372046	1.84143	0.068
cg08876932	GeneID:401	PHOX2A	6.25	8e-14	3e-16	0.00285446	0.646062	0.519
cg05191071	GeneID:54460	MRPS21	0.16	1e-13	4e-16	-0.0058365	-1.08339	0.28
cg06449653	GeneID:10236	HNRPR	0.16	1e-13	4e-16	-0.00323762	-1.36902	0.173
cg00556408	GeneID:164656	TMPRSS6	6.16	1e-13	6e-16	-0.00846157	-1.69926	0.091
cg14883392	GeneID:429	ASCL1	6.15	1e-13	6e-16	0.00443389	1.50797	0.134
cg19018097	GeneID:254122	FLJ30934	6.11	2e-13	6e-16	0.00265319	1.1074	0.27
cg06321883	GeneID:1310	COL19A1	6.09	2e-13	7e-16	0.00293094	0.581831	0.562
cg02318426	GeneID:4792	NFKBIA	6.08	2e-13	8e-16	0.000870384	0.691432	0.49
cg21010197	GeneID:55143	CDCA8	0.16	2e-13	1e-15	-0.00133908	-0.73537	0.463
cg08107272	GeneID:1496	CTNNA2	6.04	2e-13	1e-15	0.00706659	1.3527	0.178
cg03928182	GeneID:5801	PTPRR	6.03	2e-13	1e-15	0.00340718	1.20832	0.229
cg15640375	GeneID:79948	PRG2	6.03	2e-13	1e-15	0.00815107	1.45881	0.147
cg18755783	GeneID:23111	SPG20	0.16	3e-13	2e-15	-0.0021465	-1.42618	0.156
cg06919067	GeneID:197370	NSMCE1	0.17	3e-13	2e-15	0.00635649	0.919767	0.359
cg19657082	GeneID:10269	ZMPSTE24	0.17	3e-13	2e-15	-0.00045128	-0.262244	0.794
cg02268424	GeneID:7695	ZNF136	5.94	3e-13	2e-15	0.00163558	1.63432	0.104
cg15103675	GeneID:6675	UAP1	5.93	4e-13	3e-15	0.00197909	1.45278	0.148
cg23316360	GeneID:1910	EDNRB	5.88	4e-13	3e-15	0.00943711	1.78475	0.076
cg08626943	GeneID:10527	IPO7	0.17	5e-13	3e-15	-0.00234123	-0.8655	0.388
cg15835825	GeneID:3361	HTR5A	5.81	6e-13	3e-15	0.00544357	1.98738	0.049
cg08185661	GeneID:143425	SYT9	5.78	7e-13	5e-15	0.00875392	0.607723	0.544
cg20387341	GeneID:2255	FGF10	5.78	7e-13	6e-15	0.00549876	1.59956	0.112
cg20008332	GeneID:6664	SOX11	5.78	7e-13	8e-15	0.00530613	1.44407	0.151
cg12790134	GeneID:80124	VCPIP1	0.17	8e-13	1e-14	-0.000141073	-0.507543	0.613
cg16254764	GeneID:79885	HDAC11	0.17	8e-13	1e-14	-0.00114516	-0.804396	0.422
cg27403635	GeneID:3781	KCNN2	5.76	8e-13	1e-14	0.00765545	1.77088	0.079
cg15232450	GeneID:6419	SETMAR	5.75	8e-13	2e-14	0.00223024	1.68049	0.095
cg02008154	GeneID:57057	TBX20	5.75	8e-13	2e-14	0.0119442	2.96492	0.004
cg21475402	GeneID:63827	BCAN	5.73	9e-13	2e-14	0.00675803	0.702608	0.483
cg17489897	GeneID:5728	PTEN	0.17	9e-13	3e-14	-0.00192135	-1.23091	0.22
cg02921257	GeneID:165904	CMYA1	0.17	9e-13	3e-14	0.00341455	0.46817	0.64
cg27042767	GeneID:1654	DDX3X	5.65	1e-12	3e-14	0.00167784	1.01055	0.314
cg06908778	GeneID:9576	SPAG6	5.62	1e-12	4e-14	0.0139853	2.15809	0.033
cg19246110	GeneID:79891	ZNF671	5.62	1e-12	4e-14	0.00322616	1.25989	0.21
cg02755525	GeneID:81831	NETO2	0.18	2e-12	4e-14	-0.00109781	-0.570482	0.569
cg25044651	GeneID:206338	FLJ90650	5.58	2e-12	5e-14	0.0141321	1.77738	0.078
cg10277781	GeneID:10175	CNIH	5.57	2e-12	5e-14	0.000447083	0.772569	0.441
cg16394138	GeneID:9213	XPR1	0.18	2e-12	5e-14	-0.00156512	-1.12856	0.261
cg25616762	GeneID:81037	CRR9	0.18	3e-12	5e-27	-0.00258866	-1.4894	0.139
cg07102705	GeneID:3360	HTR4	5.46	3e-12	2e-26	0.00527617	1.98866	0.049
cg20740029	GeneID:160728	SLC5A8	5.46	3e-12	2e-25	0.00727283	1.87383	0.063
cg20052718	GeneID:7291	TWIST1	0.18	3e-12	3e-25	-0.00150076	-1.64354	0.102
cg07190485	GeneID:2040	STOM	0.18	4e-12	8e-25	-0.00155455	-0.983077	0.327
cg20352798	GeneID:7784	ZP3	5.41	4e-12	1e-23	0.00382392	1.5532	0.123
cg08047907	GeneID:57821	C1orf114	5.4	4e-12	1e-23	0.00603808	1.80401	0.073
cg05823029	GeneID:496	ATP4B	0.18	4e-12	2e-23	0.0101091	1.26486	0.208
cg16940801	GeneID:5315	PKM2	0.18	5e-12	7e-23	-0.00269172	-1.36315	0.175
cg06493386	GeneID:8989	TRPA1	5.37	5e-12	2e-22	0.00950708	2.04896	0.042
cg07986525	GeneID:9603	NFE2L3	5.35	5e-12	2e-22	0.00229068	1.55865	0.121
cg18805835	GeneID:202052	DNAJC18	5.34	6e-12	2e-22	0.0017517	1.27773	0.203
cg22223602	GeneID:867	CBL	0.19	6e-12	2e-22	-0.000769154	-0.338988	0.735
cg20927059	GeneID:7024	TFCP2	5.33	6e-12	3e-22	0.00312314	1.01695	0.311
cg02233559	GeneID:283537	LOC283537	5.33	6e-12	7e-22	0.00434558	1.16793	0.245
cg13464062	GeneID:6100	RP9	0.19	6e-12	1e-21	-0.00492191	-1.23542	0.219
cg15740366	GeneID:3614	IMPDH1	5.31	7e-12	2e-21	0.000837556	0.828811	0.409
cg17241310	GeneID:343472	BARHL2	5.27	8e-12	4e-21	0.00738758	2.18681	0.03
cg23967169	GeneID:151647	FAM19A4	5.26	9e-12	2e-20	0.00559318	1.91994	0.057
cg12457773	GeneID:140767	VMP	5.24	9e-12	4e-20	0.0107685	2.40616	0.017
cg11631518	GeneID:3747	KCNC2	5.22	1e-11	6e-20	0.00305416	2.1817	0.031
cg06295856	GeneID:796	CALCA	5.21	1e-11	8e-20	0.00366084	0.662599	0.509
cg24229963	GeneID:79752	ZFAND1	5.18	1e-11	9e-20	0.00167289	1.42175	0.157
cg14900471	GeneID:2626	GATA4	5.18	1e-11	2e-19	0.00257131	0.643943	0.521
cg12582366	GeneID:146540	FLJ32130	5.16	1e-11	2e-19	0.00120425	0.213536	0.831
cg14643520	GeneID:483	ATP1B3	5.16	1e-11	2e-19	0.00134428	1.24689	0.214
cg08572611	GeneID:51412	ACTL6B	5.15	1e-11	2e-19	0.00983512	1.64229	0.103
cg22533573	GeneID:7490	WT1	5.14	2e-11	5e-19	0.00478408	0.973459	0.332
cg25423402	GeneID:10625	IVNS1ABP	5.13	2e-11	7e-19	0.00146332	1.13956	0.256
cg24304712	GeneID:257044	C1orf101	5.12	2e-11	7e-19	0.00176732	0.824336	0.411
cg08614481	GeneID:3351	HTR1B	5.1	2e-11	8e-19	0.003823	1.58716	0.115
cg04504095	GeneID:2296	FOXC1	5.09	2e-11	8e-19	0.002486	1.85383	0.066
cg21256656	GeneID:5653	KLK6	0.19	2e-11	8e-19	0.00649959	1.12344	0.263
cg06722633	GeneID:2899	GRIK3	5.07	2e-11	8e-19	0.00182847	0.0878137	0.93
cg25524350	GeneID:23089	PEG10	5.05	2e-11	8e-19	0.00422038	1.33419	0.184
cg10624445	GeneID:1258	CNGB1	5.05	2e-11	3e-18	-0.00288044	-0.426575	0.67
cg06728335	GeneID:10921	RNPS1	5.05	3e-11	3e-18	0.000100353	0.0998029	0.921
cg08946989	GeneID:51256	TBC1D7	0.2	3e-11	3e-18	-0.00147192	-0.963608	0.337
cg21458907	GeneID:8618	CADPS	5.01	3e-11	6e-18	0.00497863	1.78192	0.077
cg27626299	GeneID:2128	EVX1	5.01	3e-11	6e-18	0.00497493	1.29481	0.197
cg13277716	GeneID:3730	KAL1	5.01	3e-11	6e-18	0.00229341	0.61969	0.536
cg12689375	GeneID:1654	DDX3X	5	3e-11	6e-18	0.00407384	1.62045	0.107
cg17740399	GeneID:3651	IPF1	4.99	3e-11	8e-18	0.00193523	1.56614	0.119
cg05702633	GeneID:84919	PPP1R15B	0.2	3e-11	1e-17	-0.00876025	-1.81014	0.072
cg23615676	GeneID:3781	KCNN2	4.98	4e-11	1e-17	0.00289726	0.754284	0.452
cg07944287	GeneID:5990	RFX2	4.98	4e-11	2e-17	0.000493112	0.475253	0.635
cg01998146	GeneID:11168	PSIP1	4.96	4e-11	3e-17	0.000999343	0.955569	0.341
cg22262168	GeneID:79817	MOBKL2B	0.2	4e-11	3e-17	-0.00323359	-1.4508	0.149
cg19953406	GeneID:5650	KLK7	0.2	4e-11	3e-17	-0.00359369	-1.2719	0.205
cg09786221	GeneID:10398	MYL9	0.2	4e-11	3e-17	-0.000967895	-0.844615	0.4
cg09053680	GeneID:8433	UTF1	4.93	5e-11	3e-17	0.00654025	1.34673	0.18
cg23357981	GeneID:2922	GRP	4.92	5e-11	7e-17	0.00145386	0.541395	0.589
cg00485296	GeneID:4832	NME3	4.91	5e-11	9e-17	0.00162935	1.53593	0.127
cg25999267	GeneID:54977	FLJ20551	4.91	5e-11	9e-17	0.00455707	1.2968	0.197
cg01009664	GeneID:7200	TRH	4.91	5e-11	1e-16	0.0063482	1.31447	0.191
cg26363196	GeneID:256435	ST6GALNAC3	4.88	6e-11	1e-16	0.00961241	1.84057	0.068
cg21621248	GeneID:347730	LRRTM1	4.87	6e-11	1e-16	0.00248619	0.525574	0.6
cg18798750	GeneID:92092	MGC14289	4.87	6e-11	1e-16	0.00184371	1.17929	0.24
cg12128017	GeneID:284656	EPHA10	4.87	6e-11	1e-16	0.00908462	1.85838	0.065
cg11371394	GeneID:9392	TGFBRAP1	4.87	6e-11	1e-16	0.00586128	3.33649	0.001
cg23179321	GeneID:10557	RPP38	4.86	7e-11	2e-16	0.0022826	0.848568	0.398
cg04330449	GeneID:4762	NEUROG1	4.86	7e-11	3e-16	0.00555221	0.0536953	0.957
cg22492020	GeneID:54962	FLJ20516	4.84	7e-11	3e-16	0.00334101	0.682366	0.496
cg23303408	GeneID:5459	POU4F3	4.83	8e-11	4e-16	0.00842031	2.28594	0.024
cg09834205	GeneID:84918	LRP11	0.21	8e-11	4e-16	-0.000632006	-0.176119	0.86
cg01226811	GeneID:3764	KCNJ8	4.82	8e-11	6e-16	0.00291323	2.04054	0.043
cg20053158	GeneID:429	ASCL1	4.82	8e-11	6e-16	0.00399002	1.43382	0.154
cg12213910	GeneID:135250	RAET1E	0.21	9e-11	6e-16	0.00761594	1.71281	0.089
cg09800519	GeneID:6256	RXRA	4.79	1e-10	7e-16	0.0010467	0.477828	0.633
cg18902090	GeneID:56135	PCDHAC1	4.77	1e-10	8e-16	0.00300236	0.871718	0.385
cg26891849	GeneID:134353	LSM11	4.77	1e-10	1e-15	0.000660535	0.579825	0.563
cg22115808	GeneID:84309	NUDT16L1	0.21	1e-10	1e-15	-0.00069569	-0.900367	0.369
cg04428853	GeneID:375346	TMEM110	4.77	1e-10	1e-15	0.000154694	0.248601	0.804
cg05871607	GeneID:6118	RPA2	4.76	1e-10	1e-15	0.000656166	0.734942	0.464
cg21790626	GeneID:7710	ZNF154	4.74	1e-10	2e-15	0.00289845	0.851437	0.396
cg11595245	GeneID:3070	HELLS	0.21	1e-10	2e-15	-0.00309373	-0.746584	0.457
cg16954341	GeneID:10590	SCGN	4.72	1e-10	2e-15	0.00821058	1.58457	0.115
cg13140740	GeneID:10124	ARL4	4.72	1e-10	2e-15	0.00236486	0.422723	0.673
cg01366419	GeneID:64409	WBSCR17	4.71	1e-10	3e-15	0.00515685	0.910599	0.364
cg16428251	GeneID:8403	SOX14	4.69	2e-10	3e-15	0.012107	2.3586	0.02
cg27607639	GeneID:9094	UNC119	4.68	2e-10	3e-15	0.00188344	1.07071	0.286
cg08261666	GeneID:6844	VAMP2	0.21	2e-10	3e-15	-0.00233636	-1.67447	0.096
cg24890043	GeneID:81615	DKFZP566N034	4.65	2e-10	5e-15	0.00428866	1.6268	0.106
cg00375964	GeneID:6059	ABCE1	0.21	2e-10	6e-15	-0.00304629	-0.990662	0.323
cg16007185	GeneID:81542	TXNDC	0.22	3e-10	8e-15	-0.00476809	-1.47392	0.143
cg02250594	GeneID:9480	ONECUT2	4.6	3e-10	1e-14	0.0129581	1.81777	0.071
cg01962969	GeneID:873	CBR1	4.57	3e-10	1e-14	0.00232188	0.341973	0.733
cg26344532	GeneID:3651	IPF1	4.57	3e-10	1e-14	0.00220785	0.635734	0.526
cg14105781	GeneID:6907	TBL1X	4.55	3e-10	2e-14	0.0133962	1.48755	0.139
cg13518195	GeneID:131870	NUDT16	4.54	4e-10	2e-14	0.0031895	1.10776	0.27
cg09770323	GeneID:25907	RIS1	4.54	4e-10	2e-14	0.00158537	0.676437	0.5
cg23659398	GeneID:5533	PPP3CC	0.22	4e-10	3e-14	-0.00524993	-1.28171	0.202
cg18234011	GeneID:10644	IGF2BP2	0.22	4e-10	3e-14	-0.00235006	-1.45724	0.147
cg02387854	GeneID:51529	ANAPC11	4.49	5e-10	3e-14	0.000473103	0.706286	0.481
cg07437033	GeneID:7709	ZBTB17	0.22	5e-10	4e-14	-0.00127395	-1.09859	0.274
cg05749577	GeneID:9493	KIF23	0.22	5e-10	4e-14	-0.00215034	-1.86494	0.064
cg20937139	GeneID:56034	PDGFC	0.22	5e-10	4e-14	-0.00402332	-1.92855	0.056
cg15811235	GeneID:5198	PFAS	0.22	6e-10	5e-14	-0.00107885	-0.630123	0.53
cg03663215	GeneID:108	ADCY2	4.45	6e-10	5e-14	0.00255353	1.13628	0.258
cg22476295	GeneID:5154	PDGFA	4.45	6e-10	5e-14	0.0019682	1.47261	0.143
cg00929855	GeneID:3303	HSPA1A	0.22	6e-10	5e-27	-0.00245977	-0.858717	0.392
cg06840042	GeneID:23609	MKRN2	0.22	6e-10	2e-26	-0.0020274	-1.21044	0.228
cg04598121	GeneID:5179	PENK	4.43	7e-10	2e-25	0.0109274	1.73608	0.085
cg14651992	GeneID:11257	TP53AP1	0.22	7e-10	3e-25	-0.000883611	-0.70562	0.482
cg21184174	GeneID:4803	NGFB	4.42	7e-10	8e-25	0.00684348	1.31407	0.191
cg01839464	GeneID:1630	DCC	4.41	7e-10	1e-23	0.00813697	1.87107	0.063
cg17923358	GeneID:5649	RELN	4.4	8e-10	1e-23	0.00155426	0.163922	0.87
cg14614901	GeneID:401498	LOC401498	4.4	8e-10	2e-23	0.00305596	0.776634	0.439
cg25691167	GeneID:222894	FERD3L	4.36	1e-09	7e-23	0.00469782	2.56675	0.011
cg22471346	GeneID:8522	GAS7	4.35	1e-09	2e-22	0.001933	1.06622	0.288
cg22524267	GeneID:53407	STX18	0.23	1e-09	2e-22	-0.000791437	-0.905818	0.367
cg20695562	GeneID:23032	USP33	0.23	1e-09	2e-22	-0.000888799	-0.16611	0.868
cg23744433	GeneID:79819	WDR78	4.35	1e-09	2e-22	0.00217467	0.983614	0.327
cg25302419	GeneID:1501	CTNND2	4.33	1e-09	3e-22	0.00418248	0.725974	0.469
cg24523758	GeneID:10477	UBE2E3	4.32	1e-09	7e-22	0.000657793	0.788813	0.432
cg21589280	GeneID:23576	DDAH1	4.32	1e-09	1e-21	0.000756374	1.69037	0.093
cg06819200	GeneID:1889	ECE1	0.23	1e-09	2e-21	-0.000243544	-0.0682981	0.946
cg20113732	GeneID:4745	NELL1	4.31	1e-09	4e-21	0.00385578	0.749365	0.455
cg10970409	GeneID:7433	VIPR1	4.29	1e-09	2e-20	0.0102034	1.72623	0.086
cg03469054	GeneID:121256	KIAA1944	4.28	2e-09	4e-20	0.00471672	0.573442	0.567
cg24478630	GeneID:7841	GCS1	4.26	2e-09	6e-20	0.00131748	1.37304	0.172
cg10634217	GeneID:29074	MRPL18	0.23	2e-09	8e-20	-0.00266656	-0.777118	0.438
cg24645221	GeneID:5179	PENK	4.25	2e-09	9e-20	0.00236759	0.819532	0.414
cg26702254	GeneID:3751	KCND2	4.24	2e-09	2e-19	0.00572463	2.21903	0.028
cg25020459	GeneID:1291	COL6A1	0.23	2e-09	2e-19	-0.00447128	-1.50339	0.135
cg08570521	GeneID:7092	TLL1	0.23	2e-09	2e-19	-0.0051233	-1.54795	0.124
cg05436658	GeneID:5579	PRKCB1	4.24	2e-09	2e-19	0.00693215	2.03498	0.044
cg20573420	GeneID:126375	FLJ38451	0.23	2e-09	5e-19	0.00203312	0.197354	0.844
cg05964373	GeneID:374618	TEX9	0.24	2e-09	7e-19	-0.00306442	-0.598562	0.55
cg00107187	GeneID:388021	FLJ42486	4.21	2e-09	7e-19	0.0126467	1.94835	0.053
cg07006042	GeneID:483	ATP1B3	0.24	2e-09	8e-19	-0.000323104	-0.124003	0.901
cg16872560	GeneID:55607	PPP1R9A	4.2	2e-09	8e-19	0.00469968	1.84223	0.067
cg16254309	GeneID:26047	CNTNAP2	4.19	2e-09	8e-19	0.0106967	2.61214	0.01
cg25742201	GeneID:26574	AATF	4.19	3e-09	8e-19	0.00443306	1.36431	0.175
cg10467022	GeneID:796	CALCA	4.19	3e-09	8e-19	0.00660625	2.078	0.039
cg18239753	GeneID:202559	KHDRBS2	4.17	3e-09	3e-18	0.00941178	1.28828	0.2
cg04997967	GeneID:30819	KCNIP2	4.17	3e-09	3e-18	0.0046969	1.18111	0.239
cg24238205	GeneID:63901	FAM111A	0.24	3e-09	3e-18	-0.00277155	-2.17576	0.031
cg16009558	GeneID:2898	GRIK2	4.16	3e-09	6e-18	0.0161974	1.94502	0.054
cg00489401	GeneID:2324	FLT4	4.13	4e-09	6e-18	0.0165938	1.82667	0.07
cg21875234	GeneID:2935	GSPT1	0.24	4e-09	6e-18	-0.000587221	-0.188239	0.851
cg17618092	GeneID:10432	RBM14	0.24	4e-09	6e-18	-0.00193023	-1.50353	0.135
cg06367117	GeneID:230	ALDOC	4.11	4e-09	8e-18	0.00202371	1.05688	0.292
cg10331779	GeneID:1501	CTNND2	4.1	4e-09	1e-17	0.00639273	1.39224	0.166
cg12220493	GeneID:7080	TITF1	4.1	4e-09	1e-17	0.00103524	0.80854	0.42
cg25511429	GeneID:51299	NRN1	4.1	4e-09	2e-17	0.00802865	2.43012	0.016
cg00695416	GeneID:873	CBR1	4.09	4e-09	3e-17	0.00689472	0.488084	0.626
cg16098981	GeneID:79953	C20orf39	4.09	4e-09	3e-17	0.00190879	0.595345	0.553
cg23736819	GeneID:115648	LOC115648	4.09	4e-09	3e-17	0.00407655	0.556621	0.579
cg16119128	GeneID:388115	FLJ43339	0.24	5e-09	3e-17	-0.000466507	-0.533035	0.595
cg06269001	GeneID:955	ENTPD6	4.08	5e-09	3e-17	0.000755238	0.626561	0.532
cg04010530	GeneID:4929	NR4A2	4.08	5e-09	7e-17	0.00222112	2.17879	0.031
cg10217445	GeneID:10215	OLIG2	4.06	5e-09	9e-17	0.00919315	2.72296	0.007
cg14566624	GeneID:387509	GPR153	0.24	5e-09	9e-17	-0.00562751	-2.02672	0.045
cg09787254	GeneID:79152	FA2H	4.06	5e-09	1e-16	0.000389843	0.504461	0.615
cg18697049	GeneID:23097	CDC2L6	4.04	6e-09	1e-16	0.000358131	0.79087	0.43
cg08432727	GeneID:6664	SOX11	4.04	6e-09	1e-16	0.00797626	1.41687	0.159
cg14958635	GeneID:4762	NEUROG1	4.03	6e-09	1e-16	0.00661928	0.819731	0.414
cg19764436	GeneID:2781	GNAZ	4.03	6e-09	1e-16	0.00199673	-0.200297	0.842
cg17790333	GeneID:1583	CYP11A1	4.02	7e-09	1e-16	-0.00505579	-0.815007	0.416
cg25574024	GeneID:51214	IGF2AS	4.02	7e-09	2e-16	0.0085684	2.15393	0.033
cg22415432	GeneID:83259	PCDH11Y	4.02	7e-09	3e-16	0.010875	2.05179	0.042
cg05362669	GeneID:5793	PTPRG	0.25	7e-09	3e-16	-0.000900268	-1.08714	0.279
cg22571530	GeneID:23114	NFASC	0.25	7e-09	4e-16	-0.00016926	-0.421484	0.674
cg20279283	GeneID:2626	GATA4	4.01	7e-09	4e-16	0.00629635	0.523277	0.602
cg25886284	GeneID:284406	ZNF545	4.01	7e-09	6e-16	0.00314486	1.04972	0.296
cg13701109	GeneID:171019	ADAMTS19	4	7e-09	6e-16	0.00302533	0.993227	0.322
cg07068616	GeneID:5001	ORC5L	0.25	7e-09	6e-16	-0.00267099	-1.88689	0.061
cg03734874	GeneID:388021	FLJ42486	3.99	8e-09	7e-16	0.010539	0.922588	0.358
cg00399483	GeneID:1630	DCC	3.99	8e-09	8e-16	0.00741202	1.52746	0.129
cg07752420	GeneID:1029	CDKN2A	3.99	8e-09	1e-15	0.011561	2.53135	0.012
cg07123548	GeneID:147746	HIPK4	0.25	8e-09	1e-15	0.00196634	0.292555	0.77
cg02919422	GeneID:64321	SOX17	3.98	8e-09	1e-15	0.00503497	0.693985	0.489
cg27269921	GeneID:4330	MN1	0.25	8e-09	1e-15	-0.00307546	-1.25483	0.212
cg03138091	GeneID:9180	OSMR	3.98	8e-09	2e-15	0.000250838	-0.0168559	0.987
cg23710218	GeneID:9242	MSC	3.97	9e-09	2e-15	0.0118405	2.33137	0.021
cg27637521	GeneID:9021	SOCS3	0.25	1e-08	2e-15	-0.00327441	-1.6742	0.096
cg20291049	GeneID:5455	POU3F3	3.95	1e-08	2e-15	0.00877386	0.798828	0.426
cg20723355	GeneID:162517	FBXO39	3.93	1e-08	3e-15	0.00246735	-0.23779	0.812
cg26155617	GeneID:8528	DDO	0.25	1e-08	3e-15	0.00986633	1.57616	0.117
cg18335068	GeneID:342926	ZNF677	3.92	1e-08	3e-15	0.00173473	0.14636	0.884
cg11981599	GeneID:2626	GATA4	3.91	1e-08	3e-15	0.00812988	2.15841	0.033
cg03003060	GeneID:2824	GPM6B	3.91	1e-08	5e-15	0.00302734	0.97229	0.333
cg15361590	GeneID:56098	PCDHGC4	3.91	1e-08	6e-15	0.0026925	0.888876	0.376
cg19781133	GeneID:3757	KCNH2	0.25	1e-08	8e-15	-0.000447472	-0.431523	0.667
cg19965810	GeneID:90134	KCNH7	3.9	1e-08	1e-14	0.00339916	1.21444	0.227
cg24646414	GeneID:2626	GATA4	3.9	1e-08	1e-14	0.0150993	3.22625	0.002
cg02624705	GeneID:1630	DCC	3.89	1e-08	1e-14	0.00999635	2.46942	0.015
cg20209009	GeneID:30009	TBX21	3.89	1e-08	2e-14	0.00301895	0.965085	0.336
cg06744574	GeneID:79656	C1orf165	3.88	1e-08	2e-14	0.00254949	1.22108	0.224
cg22534599	GeneID:211	ALAS1	3.86	2e-08	2e-14	0.000165562	0.301826	0.763
cg22080282	GeneID:284273	ZADH2	3.86	2e-08	3e-14	0.000107742	0.18915	0.85
cg26245011	GeneID:64795	FLJ13910	0.26	2e-08	3e-14	-0.00105842	-1.20479	0.23
cg16408970	GeneID:25805	BAMBI	3.85	2e-08	3e-14	0.00687456	2.24028	0.027
cg03354772	GeneID:255352	C10orf93	0.26	2e-08	4e-14	-0.003804	-0.964506	0.336
cg04448487	GeneID:78997	GDAP1L1	3.82	2e-08	4e-14	0.00388486	0.681866	0.496
cg26894575	GeneID:6275	S100A4	0.26	2e-08	4e-14	-0.00155878	-2.58559	0.011
cg17895873	GeneID:10322	SMYD5	3.81	2e-08	5e-14	0.00237984	1.09833	0.274
cg26055770	GeneID:23024	PDZRN3	3.8	2e-08	5e-14	0.00510928	0.883987	0.378
cg01580681	GeneID:9464	HAND2	3.8	2e-08	5e-14	0.00295156	0.382518	0.703
cg26186727	GeneID:81832	NETO1	3.8	2e-08	5e-27	0.0138664	1.52445	0.13
cg25094569	GeneID:7490	WT1	3.79	2e-08	2e-26	0.00780172	1.75156	0.082
cg26270746	GeneID:219409	GSH1	3.79	3e-08	2e-25	0.00353346	1.38553	0.168
cg19504245	GeneID:7138	TNNT1	0.26	3e-08	3e-25	-0.0146105	-1.88869	0.061
cg22498251	GeneID:7291	TWIST1	3.77	3e-08	8e-25	0.00160545	0.670091	0.504
cg17162024	GeneID:389658	UNQ9433	3.76	3e-08	1e-23	0.00100423	-0.309869	0.757
cg19653161	GeneID:6001	RGS10	0.26	3e-08	1e-23	-0.000463778	-0.18444	0.854
cg18546622	GeneID:60529	ALX4	3.74	3e-08	2e-23	0.0127349	1.97948	0.05
cg10660256	GeneID:635	BHMT	3.74	3e-08	7e-23	0.0122416	2.16049	0.032
cg04180868	GeneID:56952	PRTFDC1	0.27	3e-08	2e-22	-0.00104773	-0.933442	0.352
cg20670302	GeneID:9050	PSTPIP2	0.27	4e-08	2e-22	-0.00195068	-2.23683	0.027
cg11192270	GeneID:23400	ATP13A2	0.27	4e-08	2e-22	-0.000519759	-0.498461	0.619
cg16714091	GeneID:92949	ADAMTSL1	3.7	4e-08	2e-22	0.00947395	1.69219	0.093
cg19221959	GeneID:55607	PPP1R9A	3.7	4e-08	3e-22	0.00387521	1.56299	0.12
cg16638540	GeneID:7694	ZNF135	3.7	4e-08	7e-22	0.0161112	1.73855	0.084
cg06856528	GeneID:23671	TMEFF2	3.7	4e-08	1e-21	0.0019391	0.410726	0.682
cg26538116	GeneID:10128	LRPPRC	3.7	4e-08	2e-21	0.000429488	0.172744	0.863
cg00027083	GeneID:23136	EPB41L3	3.7	4e-08	4e-21	0.0212951	1.24831	0.214
cg00231140	GeneID:10449	ACAA2	3.7	4e-08	2e-20	0.00102546	0.51197	0.609
cg04897683	GeneID:4762	NEUROG1	3.69	5e-08	4e-20	0.00217486	-0.470488	0.639
cg14384532	GeneID:4916	NTRK3	3.68	5e-08	6e-20	0.00359732	1.6712	0.097
cg27315279	GeneID:2869	GRK5	0.27	5e-08	8e-20	-0.00112697	-0.549413	0.584
cg15818800	GeneID:64215	DNAJC1	3.67	5e-08	9e-20	0.00197494	1.98684	0.049
cg27138584	GeneID:56660	KCNK12	3.66	5e-08	2e-19	0.00263509	1.16016	0.248
cg14542839	GeneID:25891	DKFZP586H2123	3.66	6e-08	2e-19	0.00379699	1.28427	0.201
cg09137696	GeneID:4489	MT1A	3.65	6e-08	2e-19	0.00604232	1.52912	0.128
cg23318804	GeneID:56905	C15orf39	3.65	6e-08	2e-19	0.00394053	0.830261	0.408
cg09109450	GeneID:60526	FLJ21820	3.64	6e-08	5e-19	0.00129758	0.909304	0.365
cg20959866	GeneID:55966	AJAP1	3.64	6e-08	7e-19	0.0034474	1.15427	0.25
cg05189291	GeneID:54974	ICF45	0.27	7e-08	7e-19	-0.0125908	-2.12082	0.036
cg23547073	GeneID:10058	ABCB6	3.63	7e-08	8e-19	0.000501498	0.369114	0.713
cg18330611	GeneID:4880	NPPC	3.62	7e-08	8e-19	0.000654746	1.0635	0.289
cg19939627	GeneID:65993	MRPS34	3.62	7e-08	8e-19	0.00105968	0.737509	0.462
cg03909500	GeneID:51289	RLN3R1	3.62	7e-08	8e-19	0.00382808	1.62401	0.107
cg18702197	GeneID:3232	HOXD3	3.62	7e-08	8e-19	0.00329489	1.31552	0.19
cg19718882	GeneID:51352	WIT-1	3.62	7e-08	3e-18	0.00579741	1.41876	0.158
cg06274159	GeneID:132625	ZFP42	0.27	7e-08	3e-18	-0.00783439	-1.1886	0.237
cg24199834	GeneID:5458	POU4F2	3.6	8e-08	3e-18	0.0092345	1.80468	0.073
cg15774153	GeneID:9965	FGF19	0.28	8e-08	6e-18	-0.00147282	-1.19513	0.234
cg21312090	GeneID:7227	TRPS1	3.59	8e-08	6e-18	0.00313575	1.11732	0.266
cg14686321	GeneID:153830	FLJ31951	0.28	9e-08	6e-18	-0.00101649	-1.10342	0.272
cg00519627	GeneID:79585	CORO7	0.28	1e-07	6e-18	-0.00320653	-2.08964	0.038
cg02055963	GeneID:1045	CDX2	3.55	1e-07	8e-18	0.00416447	1.30639	0.193
cg25680829	GeneID:89884	LHX4	0.28	1e-07	1e-17	-0.0011107	-0.564842	0.573
cg25018755	GeneID:638	BIK	3.54	1e-07	1e-17	0.00127815	1.37055	0.173
cg18815943	GeneID:2301	FOXE3	3.53	1e-07	2e-17	0.00191013	0.569468	0.57
cg08539991	GeneID:27033	ZBTB32	0.28	1e-07	3e-17	0.00259977	0.917878	0.36
cg24789869	GeneID:1663	DDX11	3.52	1e-07	3e-17	0.000839941	1.1048	0.271
cg07703401	GeneID:3049	HBQ1	3.52	1e-07	3e-17	0.00390549	1.122	0.264
cg25361106	GeneID:3196	TLX2	3.52	1e-07	3e-17	0.00513118	2.51866	0.013
cg19461621	GeneID:81035	COLEC12	3.51	1e-07	3e-17	0.000593852	0.0882844	0.93
cg17647273	GeneID:51733	UPB1	3.51	1e-07	7e-17	-0.00933278	-1.51769	0.131
cg22429822	GeneID:5865	RAB3B	3.5	1e-07	9e-17	0.00108327	1.4512	0.149
cg21820677	GeneID:2555	GABRA2	3.5	1e-07	9e-17	0.00395026	2.0541	0.042
cg00620857	GeneID:122970	ACOT4	0.28	2e-07	1e-16	0.00988038	1.80511	0.073
cg22187630	GeneID:773	CACNA1A	3.49	2e-07	1e-16	0.00330802	0.335499	0.738
cg01354473	GeneID:3205	HOXA9	3.49	2e-07	1e-16	0.00351679	0.518847	0.605
cg01301664	GeneID:10468	FST	3.49	2e-07	1e-16	0.0020188	1.3785	0.17
cg17780098	GeneID:1465	CSRP1	3.48	2e-07	1e-16	0.000910322	2.47044	0.015
cg13870866	GeneID:57057	TBX20	3.48	2e-07	1e-16	0.00818092	1.96524	0.051
cg05443740	GeneID:30818	CSEN	0.29	2e-07	2e-16	-0.00408718	-2.85269	0.005
cg19972859	GeneID:5813	PURA	3.48	2e-07	3e-16	0.000496171	0.329102	0.743
cg02841886	GeneID:5989	RFX1	0.29	2e-07	3e-16	-0.00122555	-2.13282	0.035
cg24680602	GeneID:7775	ZNF232	3.47	2e-07	4e-16	0.00210886	0.311001	0.756
cg24555600	GeneID:10901	DHRS4	0.29	2e-07	4e-16	-0.00441325	-1.92458	0.056
cg15760840	GeneID:3207	HOXA11	3.46	2e-07	6e-16	0.003868	1.4586	0.147
cg17703212	GeneID:143241	DYDC1	3.45	2e-07	6e-16	0.0166327	1.64286	0.103
cg24662718	GeneID:10451	VAV3	3.45	2e-07	6e-16	0.0016995	1.6874	0.094
cg12847373	GeneID:1910	EDNRB	3.44	2e-07	7e-16	0.000542086	-0.00157261	0.999
cg02161900	GeneID:283078	IRXL1	3.44	2e-07	8e-16	0.00939893	2.70383	0.008
cg07236358	GeneID:51367	POP5	3.43	2e-07	1e-15	0.000738818	0.879804	0.38
cg00333226	GeneID:375567	UNQ739	3.43	2e-07	1e-15	0.0049668	1.83577	0.068
cg25242557	GeneID:5080	PAX6	3.42	2e-07	1e-15	0.00618644	1.26149	0.209
cg16494590	GeneID:54718	BTN2A3	3.42	2e-07	1e-15	0.00360303	1.64082	0.103
cg23290344	GeneID:4741	NEF3	3.42	2e-07	2e-15	0.0106176	2.0808	0.039
cg15576195	GeneID:10553	HTATIP2	3.41	3e-07	2e-15	0.000343188	0.319059	0.75
cg25584626	GeneID:51334	LOC51334	3.41	3e-07	2e-15	0.00156308	0.923696	0.357
cg21890738	GeneID:1534	CYB561	3.41	3e-07	2e-15	0.00146789	1.41575	0.159
cg04396791	GeneID:22941	SHANK2	3.4	3e-07	3e-15	0.0120497	1.93151	0.055
cg22377389	GeneID:10804	GJB6	3.4	3e-07	3e-15	0.012624	0.192743	0.847
cg19674669	GeneID:112937	LOC112937	0.29	3e-07	3e-15	0.000168903	-0.444972	0.657
cg18920397	GeneID:4063	LY9	0.29	3e-07	3e-15	0.00850831	1.80389	0.073
cg26177629	GeneID:22931	RAB18	0.29	3e-07	5e-15	-0.00126698	-0.487203	0.627
cg07376535	GeneID:116	ADCYAP1	3.39	3e-07	6e-15	0.00323064	0.80227	0.424
cg12799895	GeneID:4885	NPTX2	3.38	3e-07	8e-15	0.0173599	1.36677	0.174
cg05722918	GeneID:160728	SLC5A8	3.38	3e-07	1e-14	0.00265972	1.28398	0.201
cg08900043	GeneID:3226	HOXC10	3.38	3e-07	1e-14	0.00312713	0.536431	0.592
cg07903918	GeneID:9568	GABBR2	3.38	3e-07	1e-14	0.00219931	0.95819	0.34
cg02005336	GeneID:2237	FEN1	0.29	3e-07	2e-14	-0.00130395	-1.7924	0.075
cg04534765	GeneID:2587	GALR1	3.36	3e-07	2e-14	0.00779562	0.994556	0.322
cg04953015	GeneID:1135	CHRNA2	0.3	3e-07	2e-14	0.013361	1.91788	0.057
cg24808674	GeneID:26994	RNF11	3.35	4e-07	3e-14	0.00114407	1.24712	0.214
cg21171130	GeneID:51016	C14orf122	0.3	4e-07	3e-14	-0.00157749	-1.30623	0.194
cg14662379	GeneID:547	KIF1A	3.35	4e-07	3e-14	0.00517672	1.87172	0.063
cg08118311	GeneID:27164	SALL3	3.35	4e-07	4e-14	0.00196801	0.854706	0.394
cg15824056	GeneID:8871	SYNJ2	3.35	4e-07	4e-14	0.00596477	1.01216	0.313
cg25316898	GeneID:83608	C18orf21	0.3	4e-07	4e-14	-0.00129377	-1.03405	0.303
cg24250393	GeneID:5579	PRKCB1	3.34	4e-07	5e-14	0.00204161	0.551679	0.582
cg04490714	GeneID:6530	SLC6A2	3.34	4e-07	5e-14	0.00486934	0.693065	0.489
cg22116290	GeneID:55512	SMPD3	3.33	4e-07	5e-14	0.00367654	2.33964	0.021
