# Supplementary material for: Epigenetic variability in cells of normal cytology is associated with the risk of future morphological transformation
Source: Genome Med. 2012 Mar 27;4(3):24. doi: 10.1186/gm323 (PMC3446274; doi:10.1186/gm323)
Supplement: Additional file 6 — Gene Set Enrichment Analysis using a one-tailed Fisher's exact test of the top 500 differentially variable CpGs (DVCs), done separately for those with increased variance in future CIN2+ cases, and those with decreased variance in future CIN2+ cases. The Molecular Signatures Database (MSigDB, Broad Institute) [25] was used. The columns label the gene list, the number of genes in the list, the number represented on the 27 K array, the corresponding fraction, the number that overlap with the top 500 vCpGs, the P-value of enrichment, the adjusted P-value, and the gene symbols for the enriched genes. [file gm323-S6.XLS]

## Sheet: ADF6-hyperV-DVC
Gene List	nList	nRep	fRep	nOVLAP	pvalue	adjPval	Genes
BENPORATH_ES_WITH_H3K27ME3	1117	940	0.84154	89	3.48284e-31	2.14996e-27	ADAMTS18 NRN1 NEUROG2 SIX6 NOL4 EVX1 BCAN TMEFF2 GSH1 HOXA9 DKFZP566N034 SPAG6 CALCA GABBR2 HOXD3 DCC ALX4 OSR1 CACNA1A IPF1 INA T MT1A KCNC2 ZADH2 SMPD3 AATF TITF1 GRIN3A KCNIP2 PENK SORCS3 PTF1A SOX17 TBX20 IGF2AS FAM19A4 ACTL6B PRKCB1 SOX14 SFRP4 KCNK12 PCDHGC4 KCNH7 WT1 CSMD1 PHOX2A TRH ASCL1 GPM6B LRRTM1 ADCYAP1 ADCY8 GRIK3 ONECUT2 DDAH1 HAND2 TWIST1 MSC FOXC1 FERD3L EYA4 GATA4 CTNND2 NGFB T…
BENPORATH_EED_TARGETS	1062	893	0.840866	85	7.54118e-30	2.32758e-26	ADAMTS18 NRN1 NEUROG2 SIX6 EVX1 NOL4 TMEFF2 GSH1 HOXA9 SPAG6 CALCA HOXD3 DCC ALX4 OSR1 IPF1 INA TRPA1 T MT1A NPTX2 KCNC2 ZADH2 KAL1 AATF NPPC TITF1 GRIN3A PENK SORCS3 PTF1A SOX17 TBX20 IGF2AS FAM19A4 PRKCB1 SOX14 SFRP4 KCNK12 FBXO39 WT1 COL19A1 CSMD1 PHOX2A TRH ASCL1 GPM6B LRRTM1 ADCYAP1 ADCY8 GRIK3 ONECUT2 FGF10 DDAH1 HAND2 TWIST1 MSC FOXC1 FERD3L HTR1B HTR1E EYA4 GATA4 CTNND2 TLX2 LRFN5 RELN OL…
BENPORATH_SUZ12_TARGETS	1037	879	0.847637	81	2.17524e-27	4.47591e-24	ADAMTS18 NEUROG2 SIX6 NOL4 GAS7 TMEFF2 GSH1 DKFZP566N034 SPAG6 CALCA GABBR2 HOXD3 DCC ALX4 OSR1 CACNA1A IPF1 INA TRPA1 NTRK3 MT1A KCNC2 NID2 ZADH2 KAL1 TITF1 GRIN3A PENK SORCS3 PTF1A SOX17 IGF2AS FAM19A4 SOX14 KCNK12 FBXO39 WT1 CSMD1 PHOX2A TRH ASCL1 GPM6B LRRTM1 ADCYAP1 ADCY8 GRIK3 ONECUT2 DDAH1 HAND2 MSC GATA4 CTNND2 NGFB TLX2 BHMT TBL1X LRFN5 OLIG2 FOXE3 NEUROG1 NEF3 NELL1 IMPDH1 GABRA2 EPHA10…
BENPORATH_PRC2_TARGETS	652	553	0.84816	61	1.58846e-24	2.45139e-21	WT1 ADAMTS18 CSMD1 PHOX2A TRH ASCL1 GPM6B LRRTM1 ADCYAP1 ADCY8 GRIK3 NEUROG2 ONECUT2 SIX6 DDAH1 NOL4 TMEFF2 HAND2 GSH1 MSC SPAG6 GATA4 CTNND2 CALCA HOXD3 DCC ALX4 TLX2 OSR1 IPF1 INA LRFN5 MT1A KCNC2 ZADH2 OLIG2 NEUROG1 NEF3 NELL1 GABRA2 TITF1 GRIN3A PENK SORCS3 PTF1A SOX17 COLEC12 IGF2AS FAM19A4 IRXL1 CDX2 TBX21 BARHL2 POU4F3 PAX6 POU4F2 POU4F1 SOX14 WIT-1 UNQ9433 KCNK12
AACTTT_UNKNOWN	1475	1232	0.835254	68	2.15695e-11	2.66297e-08	GPC6 SALL3 DAB1 EVX1 NOL4 TMEFF2 HCN1 PCDH9 NR4A2 HOXA11 HOXC10 HOXD3 CACNB2 ALX4 OSR1 DDX3X ELMO1 NTRK3 NPTX2 ADAMTSL1 MYO1E GRIN3A SORCS3 PDE4B UAP1 CIRH1A ARL4 PTPRK SHANK2 SOX14 KCNK12 COL19A1 TRPS1 LRRTM1 ADCY8 GRIK3 ONECUT2 FGF10 CNTNAP2 CADPS EYA4 CTNND2 CALN1 KCNN2 KCNJ8 SMOC1 RELN ATP8A2 NFKBIA CSNK2A2 NEUROG1 NELL1 IMPDH1 FST RAB3C POU3F3 COLEC12 ADCY2 SLITRK5 PURA PCDH11Y MLL3 BARHL2 P…
HATADA_METHYLATED_IN_LUNG_CANCER_UP	367	323	0.880109	31	3.31843e-11	3.41411e-08	PCDHGC4 KCNH7 FBXO39 LRFN5 FLJ32130 CSMD1 ATP8A2 NID2 UNQ739 ST6GALNAC3 NEF3 NELL1 CADPS HTR5A GABRA2 LOC283537 TWIST1 PENK ZNF671 FERD3L SPAG6 TBX20 IGF2AS ST6GAL2 HOXD3 UPB1 ALDOC POU4F2 AJAP1 T SLC6A2
TGGAAA_V$NFAT_Q4_01	1438	1190	0.827538	61	5.30076e-09	4.67451e-06	ZNF282 RASL12 SALL3 OPCML DAB1 SIX6 NOL4 GAS7 HCN1 NR4A2 HOXA9 HOXA11 SPAG6 HOXD3 CACNB2 DDX3X PSIP1 ELMO1 ADAMTSL1 SMPD3 MYO1E ZNF232 GREM1 KCNIP2 PDE4B TBX20 ZNF143 SOX11 SHANK2 SOX14 SFRP4 KCNH7 TRPS1 LRRTM1 FGF10 CNTNAP2 HAND2 TWIST1 FERD3L SLC25A13 CTNND2 CNIH KCNN2 TBL1X KCNJ8 HIST2H2AB NFKBIA FOXE3 ANAPC11 KHDRBS2 FST ATP1B3 AMPH POU3F3 COLEC12 ADCY2 SLITRK5 MLL3 POU4F3 PAX6 POU4F1
TRANSC_FACT	1426	1108	0.776999	58	6.39552e-09	4.93494e-06	WT1 ZNF702 MSC EVX1 GATA4 ALX4 TWIST1 ZNF143 TBX21 UTF1 NFKBIA EYA4 ZNF282 CDX2 ZNF136 POU4F1 FOXC1 ZNF133 RFX2 NFE2L3 OLIG2 SOX14 ZNF154 TFCP2 ASCL1 OSR1 NEUROG1 SOX17 ZNF141 ZNF135 ZNF232 PSIP1 SOX11 KCNIP2 CSRP1 FOXE3 ONECUT2 TRPS1 HOXA9 HOXD3 PURA T PHOX2A HAND2 POU4F3 HOXA11 ZNF671 AATF TLX2 POU3F3 SIX6 IVNS1ABP NEUROG2 POU4F2 PAX6 HOXC10 NR4A2 RXRA
V$CDX2_Q5	201	160	0.79602	17	2.46669e-07	0.000169187	NID2 ADAMTSL1 GRIK3 TWIST1 HOXA9 HOXA11 NME3 POU3F3 EREG PTPRR HOXC10 HOXD3 ARL4 PAX6 POU4F3 POU4F2 SOX14
V$TST1_01	201	170	0.845771	17	5.8883e-07	0.000363485	KCNH7 SMOC1 OLIG2 ADCYAP1 NEUROG1 NIPSNAP3B TWIST1 NR4A2 PDE4B PDGFA SLITRK5 CALCA PURA HOXD3 ARL4 PTPRK PAX6
CAGGTG_V$E12_Q6	1850	1617	0.874054	66	5.64403e-06	0.00316733	EVX1 TMEFF2 HOXA11 HOXD3 ALX4 PSIP1 KCNC2 MYO1E ARL4 PTPRK SHANK2 KCNK12 KCNH7 WT1 COL19A1 PHOX2A GPM6B ADCY8 GRIK3 DDAH1 MSC KCNN2 KCND2 SMOC1 LRFN5 ACAA2 KHDRBS2 FST GJB6 BARHL2 RASL12 NOL4 NR4A2 DAPK1 CACNB2 OSR1 ELMO1 NTRK3 NPTX2 SLC5A8 SMPD3 ZNF232 NPPC KCNIP2 SOX17 PDE4B PDE1C PDGFA IGF2AS SOX14 IVNS1ABP TRPS1 FA2H ZNF133 EYA4 CALN1 TLX2 ADAMTS19 GALR1 POU3F3 COLEC12 SLC18A3 PAX6 POU4F3 POU…
V$AREB6_03	179	161	0.899441	15	6.57229e-06	0.0033809	NR4A2 BCL7A HOXA11 FA2H PDE1C PDGFA IGF2AS TLX2 POU4F2 POU4F1 DDAH1 KHDRBS2 FST ELMO1 NTRK3
TRANSCRIPTION_FACTOR_ACTIVITY	341	311	0.912023	21	1.67338e-05	0.00794599	TRPS1 FOXE3 NEUROG1 NFE2L3 AATF EVX1 GAS7 HAND2 MSC ZNF133 POU3F3 PURA TFCP2 CDX2 TBX21 RXRA POU4F3 PAX6 POU4F2 POU4F1 SOX14
CERVERA_SDHB_TARGETS_1_DN	37	26	0.702703	6	2.60927e-05	0.011505	EYA4 CADPS PEG10 SCGN ALDOC NPTX2
VALK_AML_CLUSTER_1	28	27	0.964286	6	3.28838e-05	0.0122807	TRPS1 SPAG6 NR4A2 ATP10A PCDH9 LOC51334
V$ZF5_01	183	163	0.89071	14	3.34558e-05	0.0122807	BCL7A LRFN5 SORCS3 PHOX2A ZADH2 GJB6 ALX4 GRIK3 CACNA1A SMPD3 ZNF232 POU4F1 DDAH1 ATP10A
SEROTONIN_RECEPTOR_ACTIVITY	11	9	0.818182	4	3.55272e-05	0.0122807	HTR1B HTR1E HTR4 HTR5A
V$POU3F2_02	204	164	0.803922	14	3.58096e-05	0.0122807	LRFN5 NPTX2 ZADH2 SALL3 NEUROG1 NEUROG2 ACTG2 HTR4 RAB3C FERD3L PDGFA SLC18A3 BARHL2 ELMO1
MCGARVEY_SILENCED_BY_METHYLATION_IN_COLON_CANCER	42	41	0.97619	7	4.42501e-05	0.0143766	EYA4 MOV10L1 GATA4 ADAMTS18 CBR1 SFRP4 SOX17
TTANTCA_UNKNOWN	718	579	0.806407	30	4.93568e-05	0.015234	TRPS1 ASCL1 ADCYAP1 ADCY8 FGF10 TMEFF2 PCDH9 HOXA9 SLC25A13 EREG PTPRR CTNND2 HOXD3 NPTX2 ADAMTSL1 NEUROG1 GREM1 KCNIP2 DNAJC1 BAMBI PURA CDX2 PTPRK SHANK2 PCDH11Y BARHL2 PAX6 POU4F3 SOX14 SFRP4
TTGTTT_V$FOXO4_01	1549	1265	0.816656	52	5.61821e-05	0.0162329	NEUROG2 EVX1 HOXA9 HOXA11 HOXC10 HOXD3 KCNC2 MYO1E BAMBI ARL4 GRIK2 GRIK3 DDAH1 MSC HTR1B KCNN2 SMOC1 LRFN5 NFE2L3 FST MLL3 BARHL2 SALL3 OPCML DAB1 NR4A2 NTRK3 NPTX2 ZADH2 SMPD3 KCNIP2 PENK PDGFA ZNF143 BCL7A TRPS1 LRRTM1 ONECUT2 HAND2 TWIST1 CALN1 BIK CYB561 NEUROG1 GABRA2 POU3F3 COLEC12 SLITRK5 PURA PAX6 POU4F2 POU4F1
REACTOME_SEROTONIN_RECEPTORS	12	10	0.833333	4	5.81072e-05	0.0162329	HTR1B HTR1E HTR4 HTR5A
V$HEN1_02	145	130	0.896552	12	6.04822e-05	0.0162329	NR4A2 PHOX2A SPAG6 PURA ARL4 CACNB2 KCNN2 IMPDH1 ZNF232 UNC119 NOL4 SOX14
ATGTTAA,MIR-302C	215	177	0.823256	14	8.2539e-05	0.0212297	SALL3 ST6GALNAC3 NEUROG2 KHDRBS2 ATP10A GABRA2 PCDH9 EDNRB CTNND2 RNF11 ARL4 SOX11 DDX3X TBL1X
MORF_ARL3	293	248	0.846416	17	8.89897e-05	0.0219733	COL19A1 CYP11A1 SYNJ2 SMYD5 ADCYAP1 HTR4 SIX6 HOXA11 HTR1B HTR1E ZNF133 CALN1 ZNF141 INA PAX6 T SLC6A2
V$HEN1_01	157	137	0.872611	12	0.000100656	0.0238981	COL19A1 NR4A2 HOXA11 SPAG6 PDGFA PURA ARL4 KCNN2 IMPDH1 ONECUT2 ZNF232 SOX14
V$PTF1BETA_Q6	182	159	0.873626	13	0.000105591	0.0241411	SMOC1 ATP1B3 NR4A2 HOXA11 NME3 SLC25A13 GPC6 SLITRK5 PURA LRRTM1 ZNF143 IMPDH1 TBL1X
TTTGTAG,MIR-520D	284	230	0.809859	16	0.000120517	0.0265698	SMOC1 UBE2E3 TRPS1 GPM6B ADCYAP1 SALL3 NEUROG1 NEUROG2 CNTNAP2 PDZRN3 DAPK1 PURA HOXD3 ARL4 SOX11 POU4F2
CTTTGT_V$LEF1_Q2	1495	1274	0.852174	51	0.000130862	0.0278556	GPC6 SALL3 GDAP1L1 OPCML NOL4 GAS7 PCDH9 NR4A2 HOXA9 HOXA11 DAPK1 HOXC10 HOXD3 T NID2 ADAMTSL1 SMPD3 ARL4 TFCP2 SOX11 SOX14 IVNS1ABP GPM6B LRRTM1 ADCYAP1 GRIK2 GRIK3 ONECUT2 FGF10 BTN2A3 EYA4 ATP8A1 BIK KCND2 UBE2E3 ADAMTS19 NEUROG1 CTNNA2 FST ATP1B3 WBSCR17 POU3F3 GJB6 SLITRK5 PURA CDO1 PCDH11Y MLL3 BARHL2 PAX6 POU4F1
LOPES_METHYLATED_IN_COLON_CANCER_UP	23	22	0.956522	5	0.000137004	0.0281909	PENK CDKN2A OPCML MT1A TMEFF2
V$LMO2COM_01	192	166	0.864583	13	0.000162962	0.0324504	KCNIP2 HOXA11 ZNF133 IGF2AS ADCY8 OSR1 IMPDH1 SMPD3 MYO1E EVX1 SOX14 PSIP1 ELMO1
MORF_MAP2K7	179	145	0.810056	12	0.000172847	0.0333433	CDH8 COL19A1 HTR1E ATP8A2 PTPRR CALN1 SOX11 SIX6 PAX6 SLC6A2 T SFRP4
RICKMAN_HEAD_AND_NECK_CANCER_B	48	36	0.75	6	0.000180817	0.0338237	EYA4 CDKN2A NRN1 COL21A1 CNTNAP2 SFRP4
TACTTGA,MIR-26A,MIR-26B	262	215	0.820611	15	0.000189605	0.0344244	KCNH7 COL19A1 EPB41L3 SLC25A16 LSM12 LSM11 NFE2L3 NOL4 PCDH9 OBFC2A FA2H AMPH DAPK1 CTNND2 PURA
G_PROTEIN_SIGNALING__COUPLED_TO_CYCLIC_NUCLEOTIDE_SECOND_MESSENGER	98	86	0.877551	9	0.000195406	0.0344641	HTR1B HTR1E EDNRB CALCA GABBR2 VIPR1 GALR1 ADCYAP1 HTR4
SCHLESINGER_H3K27ME3_IN_NORMAL_AND_METHYLATED_IN_CANCER	26	24	0.923077	5	0.000212689	0.0356189	POU4F3 PCDHAC1 HOXA9 AMPH SFRP4
CYCLIC_NUCLEOTIDE_MEDIATED_SIGNALING	100	87	0.87	9	0.000213494	0.0356189	HTR1B HTR1E EDNRB CALCA GABBR2 VIPR1 GALR1 ADCYAP1 HTR4
TGACAGNY_V$MEIS1_01	620	544	0.877419	27	0.000238854	0.0388012	ASCL1 ADCY8 GRIK3 NEUROG2 ONECUT2 NOL4 EVX1 HCN1 EYA4 ELMO1 SMOC1 ZADH2 SCGN OLIG2 GREM1 KCNIP2 DNAJC1 POU3F3 PURA SHANK2 ALDOC MLL3 PAX6 POU4F3 POU4F2 POU4F1 SOX14
V$GATA1_05	212	173	0.816038	13	0.000245334	0.038832	TRPS1 ADCYAP1 GABRA2 PCDH9 TWIST1 HOXA11 GATA4 PTPRR PDGFA HOXC10 TFCP2 POU4F2 POU4F1
MORF_RAD51L3	374	299	0.799465	18	0.000283634	0.0437719	COL19A1 CYP11A1 SYNJ2 ATP8A2 ADCYAP1 OPCML SIX6 NOL4 CDH8 HTR1B HTR1E ZNF133 PTPRR CALN1 ZNF141 PAX6 SLC6A2 T
TANAKA_METHYLATED_IN_ESOPHAGEAL_CARCINOMA	103	91	0.883495	9	0.000300355	0.0442064	EYA4 GATA4 TBX20 CALCA NIPSNAP3B ONECUT2 BARHL2 AATF TITF1
HOQUE_METHYLATED_IN_CANCER	56	55	0.982143	7	0.000300772	0.0442064	TWIST1 CDX2 WT1 EDNRB CDKN2A GATA4 SFRP4
V$FREAC4_01	113	92	0.814159	9	0.00032612	0.0468172	MSC HOXA11 FERD3L POU3F3 COLEC12 TRPS1 ZADH2 PURA EVX1
V$EN1_01	84	74	0.880952	8	0.000353166	0.0495476	CDX2 HOXA11 EYA4 PAX6 ZADH2 GREM1 PCDH9 HOXD3
DNA_BINDING	588	529	0.89966	26	0.00036198	0.0496556	TRPS1 EVX1 GAS7 HAND2 MSC FOXC1 ZNF133 RPA2 RXRA FOXE3 NEUROG1 NFE2L3 AATF POU3F3 PTF1A RNF11 PURA TFCP2 CDX2 RFX2 TBX21 POU4F3 PAX6 POU4F2 POU4F1 SOX14
RTAAACA_V$FREAC2_01	714	591	0.827731	28	0.000389904	0.0514239	TRPS1 ASCL1 ADCYAP1 SALL3 GRIK2 GRIK3 FGF10 CADPS PCDH9 HAND2 MSC NR4A2 HOXA11 HOXC10 CACNB2 OSR1 BIK ELMO1 NTRK3 NID2 FST GREM1 POU3F3 COLEC12 SLITRK5 PURA CDX2 POU4F3
V$FOXO4_01	187	159	0.850267	12	0.000405975	0.0514239	MSC HOXA11 TRPS1 ZADH2 HOXC10 SLITRK5 PURA SALL3 BIK CADPS FST NTRK3
CTGCAGY_UNKNOWN	580	504	0.868966	25	0.000409847	0.0514239	TRPS1 LRRTM1 GRIK2 OPCML DAB1 NOL4 EVX1 PCDH9 HOXA9 CTNND2 CALN1 CACNB2 KCNN2 ELMO1 EPB41L3 LRFN5 NFKBIA NEUROG1 FST RAB3C GRIN3A SLITRK5 PURA PAX6 POU4F2
MORF_NOS2A	277	231	0.833935	15	0.000410471	0.0514239	WT1 COL19A1 CYP11A1 SYNJ2 ATP8A2 ADCYAP1 HTR4 SIX6 HTR1B HTR1E ZNF133 CALN1 PAX6 T SLC6A2
MORF_PTPRR	98	76	0.77551	8	0.000424143	0.0514239	CDH8 COL19A1 HTR1E PTPRR CALN1 SIX6 PAX6 T
TGACATY_UNKNOWN	515	419	0.813592	22	0.000424853	0.0514239	GDAP1L1 FGF10 GAS7 SPAG6 CTNND2 HOXC10 KCNN2 RPA2 TBL1X ELMO1 LRFN5 OLIG2 SMPD3 NPPC DNAJC1 RNF11 PDE1C PDGFA SLITRK5 PURA MLL3 BARHL2
ATTCTTT,MIR-186	236	184	0.779661	13	0.000445938	0.052938	TRPS1 SMPD3 CNTNAP2 GRIN3A NR4A2 HOXA9 RNF11 GNAZ SOX11 DDX3X KCND2 PCDHAC1 EIF2S2
V$AR_Q6	178	139	0.780899	11	0.000470667	0.0548194	SMOC1 FA2H PURA HOXD3 GDAP1L1 HTR4 TBL1X FST SOX14 ELMO1 PCDH9
TAATTA_V$CHX10_01	629	510	0.810811	25	0.000487868	0.0548837	LRRTM1 SALL3 ONECUT2 DAB1 NOL4 HOXA11 EREG CTNND2 CALN1 HOXC10 RPA2 ELMO1 SMOC1 EPB41L3 LRFN5 NEUROG1 FST PENK BAMBI GJB6 SLITRK5 PURA CDO1 BARHL2 PAX6
MORF_PAX7	254	210	0.826772	14	0.000489001	0.0548837	COL19A1 CYP11A1 SYNJ2 ATP8A2 ADCYAP1 HTR4 SIX6 HTR1B HTR1E ZNF133 PAX6 WIT-1 T SFRP4
V$RSRFC4_01	196	163	0.831633	12	0.000508331	0.0560345	TRPS1 ADCYAP1 FST PCDH9 TWIST1 CTNND2 ADCY2 ZNF143 PCDH11Y POU4F2 POU4F1 ELMO1
V$OCT1_03	168	141	0.839286	11	0.000531345	0.0575438	NPTX2 NFKBIA BAMBI CTNND2 RNF11 GDAP1L1 DAB1 BARHL2 TBL1X NOL4 SOX14
V$FREAC7_01	153	120	0.784314	10	0.000563846	0.0596574	TWIST1 HOXA11 PTF1A GATA4 BAMBI ZADH2 PCDH11Y FST ELMO1 HAND2
NEUROLOGICAL_SYSTEM_PROCESS	377	317	0.840849	18	0.00057019	0.0596574	GRIK2 SIX6 UNC119 AMPH HTR1B HTR1E EYA4 GJB6 CALCA GABBR2 VIPR1 CNGB1 POU4F3 PAX6 KCND2 TBL1X SYPL1 SLC6A2
SYSTEM_DEVELOPMENT	855	734	0.85848	32	0.000643226	0.0661772	UNQ739 SIX6 CALCA CACNB2 IPF1 PCDHAC1 T KAL1 GREM1 HTATIP2 KCNIP2 PTF1A SOX11 SOX14 COL19A1 VMP TRPS1 ONECUT2 FGF10 HAND2 TWIST1 FOXC1 GATA4 EREG NEUROG1 NELL1 FST POU3F3 IRXL1 PAX6 POU4F2 POU4F1
ATGTAGC,MIR-221,MIR-222	114	82	0.719298	8	0.000709258	0.0709092	TRPS1 ZADH2 HOXC10 PURA SHANK2 INA KHDRBS2 PCDHAC1
MORF_CTSB	182	146	0.802198	11	0.000712194	0.0709092	CDH8 COL19A1 HTR1E ATP8A2 PTPRR CALN1 SOX11 SIX6 PAX6 SLC6A2 T
ANATOMICAL_STRUCTURE_DEVELOPMENT	1005	867	0.862687	36	0.000725048	0.0710432	UNQ739 SIX6 HOXA11 CALCA CACNB2 IPF1 PCDHAC1 T KAL1 GREM1 HTATIP2 KCNIP2 PTF1A ZNF141 SOX11 SOX14 COL19A1 VMP TRPS1 ONECUT2 FGF10 HAND2 TWIST1 FOXC1 EYA4 GATA4 EREG NEUROG1 NELL1 RPL10A FST POU3F3 IRXL1 PAX6 POU4F2 POU4F1
TAAYNRNNTCC_UNKNOWN	130	103	0.792308	9	0.000750919	0.0718756	FERD3L PTF1A PURA CIRH1A ZNF143 ALX4 RFX2 NOL4 SLC6A2
GCANCTGNY_V$MYOD_Q6	684	586	0.856725	27	0.000756831	0.0718756	COL19A1 BCL7A GRIK3 NEUROG2 OPCML CADPS SIX6 NOL4 PCDH9 NR4A2 FA2H HOXD3 CACNB2 KCNN2 OSR1 KCND2 TBL1X PSIP1 NTRK3 LRFN5 CSNK2A2 GALR1 MYO1E UNC119 PURA PTPRK SOX14
V$PAX2_02	202	171	0.846535	12	0.000779049	0.0728646	EPB41L3 NFKBIA LRRTM1 ADCY8 ADAMTSL1 GRIK3 CADPS RNF11 HOXC10 PURA ZNF143 OSR1
CTTTGA_V$LEF1_Q2	924	750	0.811688	32	0.000922728	0.0846115	NEUROG2 OPCML GAS7 HOXA11 HOXD3 INA ELMO1 T PSIP1 ADAMTSL1 UNC119 RNF11 PDGFA UAP1 SOX14 LRRTM1 FGF10 CADPS FERD3L RPA2 ADAMTS19 NEUROG1 KHDRBS2 FST MOV10 WBSCR17 PURA CDX2 TBX21 BARHL2 PAX6 POU4F3
RRAGTTGT_UNKNOWN	183	151	0.825137	11	0.000941536	0.0846115	HOXA11 RELN SLITRK5 HOXD3 SOX11 PTPRK CNTNAP2 DAB1 PAX6 KCND2 GAS7
V$CDC5_01	217	175	0.806452	12	0.000954232	0.0846115	LRFN5 TRPS1 SALL3 FGF10 NOL4 HOXA9 HOXA11 BAMBI PDGFA PURA RPA2 KCNK12
TGTTTGY_V$HNF3_Q6	576	475	0.824653	23	0.000963301	0.0846115	TRPS1 SLC25A16 ZNF282 GRIK2 CNTNAP2 HAND2 HOXA11 FERD3L HTR1B PTPRR CALCA SMOC1 ZADH2 NFE2L3 GABRA2 SORCS3 SOX17 BAMBI PURA PCDH11Y POU4F3 POU4F1 SOX14
SCHLESINGER_METHYLATED_DE_NOVO_IN_CANCER	88	86	0.977273	8	0.000973176	0.0846115	CDX2 WT1 MT1A GATA4 PAX6 CALCA WIT-1 DCC
MORF_SUPT3H	321	254	0.791277	15	0.00109272	0.093552	COL19A1 CYP11A1 OPCML SIX6 NOL4 CDH8 HTR1E PTPRR CALN1 ZNF141 SOX11 PAX6 T SLC6A2 SFRP4
V$MYOD_Q6_01	185	154	0.832432	11	0.00110632	0.093552	BCL7A KCNIP2 IGF2AS ARL4 ACAA2 GRIK3 IMPDH1 POU4F3 PSIP1 ELMO1 KCNK12
CATRRAGC_UNKNOWN	100	88	0.88	8	0.00113182	0.0937067	HOXA11 HTR1B ADAMTSL1 NEUROG1 TBX21 ALDOC PAX6 POU4F3
SPECIFIC_RNA_POLYMERASE_II_TRANSCRIPTION_FACTOR_ACTIVITY	35	34	0.971429	5	0.00114693	0.0937067	ZNF141 ZNF143 IPF1 RXRA ZNF136
V$TAL1BETAE47_01	184	155	0.842391	11	0.00116626	0.0937067	KCNIP2 HOXA11 DAPK1 SCGN SLC18A3 ARL4 FGF10 BARHL2 SIX6 POU4F1 ELMO1
SABATES_COLORECTAL_ADENOMA_DN	285	204	0.715789	13	0.00116887	0.0937067	EPB41L3 GPC6 SCGN GPM6B RPIB9 PCDH9 COLEC12 PTPRR ADCY2 PRKCB1 OSR1 C1orf165 RAB3B
V$NRSF_01	76	69	0.907895	7	0.00120579	0.0954274	KCNIP2 GDAP1L1 INA HTR5A POU4F3 POU4F2 HCN1
MULTICELLULAR_ORGANISMAL_DEVELOPMENT	1040	895	0.860577	36	0.00127637	0.0985885	UNQ739 SIX6 HOXA9 PTPRR CALCA CACNB2 IPF1 PCDHAC1 T KAL1 GREM1 HTATIP2 KCNIP2 PTF1A SOX11 SOX14 SFRP4 COL19A1 VMP TRPS1 ONECUT2 FGF10 HAND2 TWIST1 FOXC1 GATA4 EREG NEUROG1 NELL1 FST POU3F3 IRXL1 TBX21 PAX6 POU4F2 POU4F1
V$CEBP_01	208	181	0.870192	12	0.00127767	0.0985885	LRFN5 LRRTM1 NEUROG1 PCDH9 HAND2 HOXA11 DAPK1 POU3F3 CALN1 PURA GNAZ TBL1X
YATTNATC_UNKNOWN	283	232	0.819788	14	0.00129365	0.098589	COL19A1 NPTX2 LRRTM1 GRIK3 EVX1 RAB3C KCNIP2 PTF1A SPAG6 HOXC10 SLITRK5 HOXD3 SOX14 ELMO1
AAAGACA,MIR-511	169	134	0.792899	10	0.00132503	0.0996138	NR4A2 SORCS3 EYA4 ZADH2 ONECUT2 DDX3X POU4F2 KHDRBS2 T VAV3
V$ATF_01	208	182	0.875	12	0.00133952	0.0996138	GPM6B LRRTM1 ADCYAP1 ADCY8 EVX1 NOL4 PCDH9 NR4A2 HOXC10 KCNN2 OSR1 GRP
V$NFY_C	182	158	0.868132	11	0.00136235	0.0996138	POU3F3 PTF1A ADAMTS19 TFCP2 ADAMTSL1 RPA2 MYO1E PAX6 NOL4 ELMO1 HAND2
CELL_SURFACE_RECEPTOR_LINKED_SIGNAL_TRANSDUCTION_GO_0007166	622	518	0.832797	24	0.00137165	0.0996138	RLN3R1 ADCYAP1 UNQ739 GRIK2 GRIK3 HTR4 HTR5A HTR1B HTR1E EREG CALCA GABBR2 GNAZ TGFBRAP1 GRP NTRK3 FLT4 OSMR GALR1 GABRA2 EDNRB PDGFA PEG10 VIPR1
NEUROPEPTIDE_HORMONE_ACTIVITY	12	10	0.833333	3	0.00139877	0.100402	ADCYAP1 PENK GRP
V$OCT1_04	197	159	0.807107	11	0.00143343	0.100552	NPTX2 SALL3 GRIK3 NEUROG1 OPCML GRIN3A TWIST1 HOXC10 PURA BARHL2 PAX6
V$NKX62_Q2	188	159	0.845745	11	0.00143343	0.100552	TWIST1 EPB41L3 LRFN5 HOXA11 PTF1A BAMBI DAB1 NOL4 SOX14 GREM1 ELMO1
WTGAAAT_UNKNOWN	472	373	0.790254	19	0.00147714	0.102454	GPM6B FGF10 OPCML HOXA9 SLC25A13 HOXC10 HOXD3 PSIP1 NPTX2 ADAMTS19 ADAMTSL1 SLC5A8 IMPDH1 FST SLITRK5 PURA BARHL2 PAX6 POU4F1
REACTOME_DOWNSTREAM_EVENTS_IN_GPCR_SIGNALING	448	374	0.834821	19	0.00152336	0.104485	TRH RLN3R1 ADCYAP1 ADCY8 HTR4 HTR5A HTR1B HTR1E CALCA GABBR2 GNAZ GRP GALR1 VAV3 PENK PDE4B EDNRB ADCY2 VIPR1
V$YY1_01	195	161	0.825641	11	0.00158473	0.106332	ZADH2 GRIK2 ACTG2 MYO1E DDAH1 SLC25A13 HOXC10 CACNB2 DDX3X SOX14 NETO1
MORF_IFNA1	200	161	0.805	11	0.00158473	0.106332	COL19A1 SIX6 NOL4 CDH8 HTR1E PTPRR CALN1 ZNF141 PAX6 T SLC6A2
V$FOXD3_01	165	138	0.836364	10	0.00165365	0.109763	TWIST1 HOXA11 POU3F3 BAMBI ZADH2 GNAZ LRRTM1 FST EVX1 HAND2
AACATTC,MIR-409-3P	120	94	0.783333	8	0.00173478	0.113923	TWIST1 NR4A2 IVNS1ABP PDE4B EYA4 GDAP1L1 CTNNA2 PCDH9
MORF_MAGEA9	409	323	0.789731	17	0.00183592	0.11872	COL19A1 SYNJ2 ADCYAP1 SIX6 HTR1B HTR1E ZNF133 PTPRR CALN1 T CYP11A1 ATP8A2 CDH8 ZNF141 PAX6 SLC6A2 SFRP4
HOX_GENES	65	55	0.846154	6	0.00184629	0.11872	HOXC10 HOXA11 TLX2 HOXD3 HOXA9 PHOX2A
V$RORA1_01	193	165	0.854922	11	0.00192661	0.120131	IVNS1ABP ADCYAP1 GRIK3 ONECUT2 KHDRBS2 NOL4 HCN1 CALCA CACNB2 CACNA1A PSIP1
V$FOXO1_01	195	165	0.846154	11	0.00192661	0.120131	ZADH2 SALL3 GRIK3 CADPS FST NR4A2 HOXA11 SLITRK5 PURA OSR1 NTRK3
V$PITX2_Q2	210	165	0.785714	11	0.00192661	0.120131	NPTX2 TRPS1 ADAMTSL1 NPPC TWIST1 PDE4B BAMBI PDGFA SLITRK5 PURA SOX14
V$HFH1_01	196	166	0.846939	11	0.00202085	0.124747	ZADH2 SALL3 GRIK2 GRIK3 FST NR4A2 HOXA11 HTR1B PURA SHANK2 SOX14

## Sheet: ADF6-hypoV-DVC
Gene List	nList	nRep	fRep	nOVLAP	pvalue	adjPval	Genes
ESTABLISHMENT_AND_OR_MAINTENANCE_OF_CHROMATIN_ARCHITECTURE	72	61	0.847222	5	0.000414797	1	HDAC11 SATB1 RBM14 SUV39H2 HELLS
CHEOK_RESPONSE_TO_MERCAPTOPURINE_AND_HD_MTX_UP	5	4	0.8	2	0.000630811	1	PTPRG TERF1
COVALENT_CHROMATIN_MODIFICATION	23	18	0.782609	3	0.000792434	1	HELLS HDAC11 RBM14
CHROMATIN_MODIFICATION	50	42	0.84	4	0.000910076	1	HDAC11 RBM14 SUV39H2 HELLS
RODRIGUES_THYROID_CARCINOMA_POORLY_DIFFERENTIATED_UP	626	519	0.829073	14	0.000980779	1	SMARCA3 SUV39H2 TBC1D7 FEN1 ORC5L UBE2M PRTFDC1 ABCE1 DLG7 GSPT1 HELLS ATP1B3 SCD NETO2
BOYAULT_LIVER_CANCER_SUBCLASS_G23_UP	52	48	0.923077	4	0.00150803	1	SMARCA3 DLG7 PKM2 FEN1
WANG_BARRETTS_ESOPHAGUS_DN	25	23	0.92	3	0.00165594	1	CTSB KLK6 KLK7
ROSTY_CERVICAL_CANCER_PROLIFERATION_CLUSTER	140	122	0.871429	6	0.0016788	1	KIF23 DLG7 HELLS CDCA8 NETO2 FEN1
FERREIRA_EWINGS_SARCOMA_UNSTABLE_VS_STABLE_UP	149	125	0.838926	6	0.00189965	1	CRR9 ZNF330 KIF23 DLG7 RPS26 FEN1
CAGCTTT,MIR-320	224	170	0.758929	7	0.0019499	1	MRPS25 NRP1 MN1 KLF13 IPO7 RAB18 GSPT1
KOBAYASHI_EGFR_SIGNALING_24HR_DN	250	222	0.888	8	0.00218321	1	FAM111A KIF23 CDCA8 FEN1 ABCE1 DLG7 HELLS NETO2
HOQUE_METHYLATED_IN_CANCER	56	55	0.982143	4	0.00249975	1	TWIST1 RBP1 RASSF1 SOCS3
SETLUR_PROSTATE_CANCER_TMPRSS2_ERG_FUSION_UP	63	56	0.888889	4	0.00267068	1	TWIST1 RFX1 ECE1 RGS10
LINDGREN_BLADDER_CANCER_CLUSTER_2A_UP	8	8	1	2	0.00286465	1	S100A4 DDO
GGATCCG,MIR-127	9	8	0.888889	2	0.00286465	1	TNFSF12 VAMP2
SCHLOSSER_SERUM_RESPONSE_AUGMENTED_BY_MYC	106	97	0.915094	5	0.00333985	1	UBE2M RGS10 ZNF148 PKM2 KCNH2
EHLERS_ANEUPLOIDY_UP	36	30	0.833333	3	0.00360076	1	SPG20 PTEN MRPS25
DOUBLE_STRANDED_DNA_BINDING	32	30	0.9375	3	0.00360076	1	TERF1 FEN1 SATB1
LASTOWSKA_NEUROBLASTOMA_COPY_NUMBER_DN	792	602	0.760101	14	0.00386095	1	ATP13A2 MKRN2 ECE1 PTEN GPR153 ZBTB17 MRPS25 CBL LOC112937 USP33 HNRPR ZMPSTE24 SEPN1 SATB1
TTTGCAC,MIR-19A,MIR-19B	448	358	0.799107	10	0.0040942	1	SOCS3 RASSF1 VCPIP1 SPG20 USP33 KLF13 RAB18 RFX1 PTPRG BLCAP
SENESE_HDAC2_TARGETS_DN	129	102	0.790698	5	0.00414302	1	S100A4 LRP11 TP53AP1 MYL9 SCD
CHROMOSOME_ORGANIZATION_AND_BIOGENESIS	118	102	0.864407	5	0.00414302	1	HDAC11 SATB1 RBM14 SUV39H2 HELLS
BOYAULT_LIVER_CANCER_SUBCLASS_G1_DN	40	32	0.8	3	0.00433316	1	CTSB BLCAP ZNF330
DACOSTA_UV_RESPONSE_VIA_ERCC3_XPCS_DN	75	64	0.853333	4	0.00433527	1	ABCE1 PTEN TERF1 GRK5
HUANG_FOXA2_TARGETS_DN	36	34	0.944444	3	0.00514962	1	COL6A1 CTSB S100A4
LINDGREN_BLADDER_CANCER_CLUSTER_1_DN	376	313	0.832447	9	0.00529618	1	TMEM125 KIF23 CDCA8 GRK5 RGS10 S100A4 ZNF148 MYL9 DLG7
PROTEIN_COMPLEX	801	693	0.865169	15	0.00543575	1	GTF2H4 HDAC11 IPO7 ZNF148 CHRNA2 MRPS21 KIF23 CDCA8 MYL9 KCNQ3 KCNH2 USP33 RBM14 KIFC3 ATP1B3
REACTOME_SIGNALING_BY_VEGF	11	11	1	2	0.00551347	1	NRP1 PDGFC
BENPORATH_ES_1	378	316	0.835979	9	0.00562957	1	FEN1 IGF2BP2 TXNDC TNNT1 ABCE1 DLG7 HELLS TERF1 PFAS
KINESIN_COMPLEX	14	12	0.857143	2	0.00657144	1	KIFC3 KIF23
NEGATIVE_REGULATION_OF_TRANSCRIPTION__DNA_DEPENDENT	127	117	0.92126	5	0.00737121	1	TWIST1 ZNF148 ZBTB32 IRF8 HELLS
NEGATIVE_REGULATION_OF_RNA_METABOLIC_PROCESS	127	117	0.92126	5	0.00737121	1	TWIST1 ZNF148 ZBTB32 IRF8 HELLS
KINSEY_TARGETS_OF_EWSR1_FLII_FUSION_UP	1251	1004	0.802558	19	0.00760728	1	FAM111A DLG7 MKRN2 HELLS C14orf122 IPO7 SMARCA3 KIF23 SUV39H2 CDCA8 FEN1 ORC5L GRK5 TXNDC STX18 HNRPR MN1 KIAA1333 NETO2
GTTTGTT,MIR-495	213	166	0.779343	6	0.00762089	1	MOBKL2B CBL KLF13 SCD SATB1 VCPIP1
RNA_POLYMERASE_II_TRANSCRIPTION_FACTOR_ACTIVITY__ENHANCER_BINDING	14	13	0.928571	2	0.0077138	1	IRF8 RFX1
ACATTCC,MIR-1,MIR-206	259	219	0.84556	7	0.00779004	1	USP33 NRP1 CBL KLF13 PTPRG VAMP2 BLCAP
LINDGREN_BLADDER_CANCER_CLUSTER_3_UP	325	276	0.849231	8	0.00804073	1	SMARCA3 KIF23 CDCA8 CRR9 ZNF148 DLG7 MKRN2 NETO2
MACROMOLECULAR_COMPLEX	916	794	0.866812	16	0.0080455	1	GTF2H4 HDAC11 IPO7 ZNF148 CHRNA2 MRPS21 KIF23 CDCA8 MYL9 KCNQ3 KCNH2 USP33 HNRPR RBM14 KIFC3 ATP1B3
UBIQUITIN_CYCLE	48	40	0.833333	3	0.0081276	1	USP33 CBL VCPIP1
GGAMTNNNNNTCCY_UNKNOWN	89	77	0.865169	4	0.0083297	1	IPO7 BLCAP FEN1 GRK5
NEGATIVE_REGULATION_OF_TRANSCRIPTION_FROM_RNA_POLYMERASE_II_PROMOTER	83	78	0.939759	4	0.00871081	1	TWIST1 ZNF148 ZBTB32 IRF8
DNA_BINDING	588	529	0.89966	12	0.00887026	1	LZTR1 GTF2H4 SMARCA3 IRF8 CBL FEN1 ORC5L CSEN ZBTB17 RFX1 SATB1 TERF1
REGULATION_OF_ENDOCYTOSIS	16	14	0.875	2	0.0089387	1	CBL ZFYVE16
PROVENZANI_METASTASIS_DN	136	123	0.904412	5	0.00905144	1	UBE2M KLK6 PDGFC CTSB TNNT1
ROY_WOUND_BLOOD_VESSEL_UP	50	42	0.84	3	0.00930323	1	NRP1 STOM S100A4
PUJANA_CHEK2_PCC_NETWORK	765	670	0.875817	14	0.00964385	1	GTF2H4 FLJ13910 FEN1 ORC5L RGS10 TXNDC TP53AP1 ABCE1 DLG7 GSPT1 HNRPR RBM14 ZNF330 PFAS
module_138	86	81	0.94186	4	0.00992204	1	MYL9 CHRNA2 KLK6 GRK5
MICROTUBULE_MOTOR_ACTIVITY	16	15	0.9375	2	0.0102443	1	KIFC3 KIF23
KRIGE_RESPONSE_TO_TOSEDOSTAT_6HR_DN	890	675	0.758427	14	0.0102519	1	FAM111A ABCE1 GSPT1 NDUFC1 RPS26 SPG20 IPO7 PFAS NAT5 TWIST1 CORO7 STOM CRR9 SCD
LIAO_METASTASIS	534	410	0.76779	10	0.0102826	1	NRP1 PKM2 C20orf133 IGF2BP2 TWIST1 ATP13A2 KCNH2 FLJ31951 LRP11 NETO2
EBAUER_TARGETS_OF_PAX3_FOXO1_FUSION_DN	47	44	0.93617	3	0.0105732	1	ELA2A ZNF330 ZFYVE16
SENESE_HDAC1_AND_HDAC2_TARGETS_DN	228	179	0.785088	6	0.0108229	1	MN1 S100A4 LRP11 TP53AP1 MYL9 SCD
LE_SKI_TARGETS_UP	16	16	1	2	0.0116289	1	S100A4 NRP1
HINATA_NFKB_TARGETS_KERATINOCYTE_DN	17	16	0.941176	2	0.0116289	1	KLK6 KLK7
GCM_DEAF1	24	16	0.666667	2	0.0116289	1	USP33 GPR153
GTGTCAA,MIR-514	54	46	0.851852	3	0.0119387	1	PTPRG KLF13 PTEN
STRUCTURE_SPECIFIC_DNA_BINDING	55	46	0.836364	3	0.0119387	1	SATB1 TERF1 FEN1
SMID_BREAST_CANCER_BASAL_UP	640	551	0.860938	12	0.0119928	1	MOBKL2B FLJ13910 CDCA8 IGF2BP2 SOCS3 S100A4 DLG7 HELLS KLK6 KLK7 RBP1 KLK10
DE_YY1_TARGETS_DN	91	86	0.945055	4	0.0121744	1	NRP1 IPO7 GSPT1 PTEN
MORF_PTPN11	95	86	0.905263	4	0.0121744	1	RBM14 NDUFC1 FEN1 FLJ13910
MITSIADES_RESPONSE_TO_APLIDIN_UP	438	359	0.819635	9	0.012421	1	ORC5L CTSB TP53AP1 VAMP2 STOM CLK3 LY9 COL6A1 ATP1B3
GACAGGG,MIR-339	54	47	0.87037	3	0.0126577	1	RASSF1 NFASC BLCAP
HISTONE_MODIFICATION	22	17	0.772727	2	0.0130907	1	HDAC11 RBM14
DELYS_THYROID_CANCER_UP	400	363	0.9075	9	0.0132741	1	PKM2 CTSB S100A4 KCNQ3 ECE1 KLK6 ATP1B3 PTPRG KLK10
GTGTGAG,MIR-342	61	48	0.786885	3	0.013401	1	RASSF1 KLF13 KLK6
GNF2_MCM4	50	48	0.96	3	0.013401	1	HELLS CDCA8 FEN1
EGUCHI_CELL_CYCLE_RB1_TARGETS	19	18	0.947368	2	0.014628	1	CDCA8 FEN1
GRADE_COLON_CANCER_DN	29	18	0.62069	2	0.014628	1	SMARCA3 FLJ13910
KEGG_BIOSYNTHESIS_OF_UNSATURATED_FATTY_ACIDS	22	18	0.818182	2	0.014628	1	ACOT4 SCD
REGULATION_OF_MUSCLE_CONTRACTION	19	18	0.947368	2	0.014628	1	TNNT1 MYL9
ATPASE_ACTIVITY__COUPLED_TO_TRANSMEMBRANE_MOVEMENT_OF_IONS__PHOSPHORYLATIVE_MECHANISM	20	18	0.9	2	0.014628	1	ATP4B ATP1B3
KIM_WT1_TARGETS_12HR_UP	160	140	0.875	5	0.0152094	1	MYL9 HSPA1A DLG7 MN1 BLCAP
ACTGAAA,MIR-30A-3P,MIR-30E-3P	167	140	0.838323	5	0.0152094	1	CBL VAMP2 VCPIP1 PTEN ORC5L
ONDER_CDH1_TARGETS_1_DN	169	141	0.83432	5	0.015641	1	KLK7 TXNDC ZMPSTE24 KLK10 FEN1
TUMOR_SUPPRESSORS	54	51	0.944444	3	0.0157779	1	MN1 RASSF1 PTEN
KIM_WT1_TARGETS_DN	456	376	0.824561	9	0.0163497	1	FAM111A KIF23 NRP1 CDCA8 ORC5L GRK5 HSPA1A DLG7 USP33
V$TAXCREB_01	105	94	0.895238	4	0.0164157	1	KLF13 XPR1 GSPT1 VAMP2
module_84	531	443	0.834275	10	0.0168971	1	TNFSF12 IRF8 RGS10 S100A4 MYL9 HSPA1A KCNQ3 STOM COL6A1 RBP1
GGCACTT,MIR-519E	111	95	0.855856	4	0.0170031	1	CORO7 ZNF148 PTPRG PTEN
SMID_BREAST_CANCER_RELAPSE_IN_LUNG_UP	21	20	0.952381	2	0.0179223	1	KLK6 KLK7
GCM_BAG5	28	20	0.714286	2	0.0179223	1	USP33 GPR153
module_362	21	20	0.952381	2	0.0179223	1	TNFSF12 NRP1
CHROMATIN_REMODELING	23	20	0.869565	2	0.0179223	1	SUV39H2 HELLS
HAHTOLA_MYCOSIS_FUNGOIDES_CD4_DN	114	97	0.850877	4	0.018217	1	PPP3CC IPO7 ABCE1 GSPT1
VART_KSHV_INFECTION_ANGIOGENIC_MARKERS_UP	165	147	0.890909	5	0.0184032	1	TNFSF12 TNNT1 EFNA2 NRP1 PTEN
PUJANA_BRCA1_PCC_NETWORK	1628	1411	0.866708	23	0.0186563	1	GTF2H4 RGS10 RASSF1 ABCE1 DLG7 GSPT1 IPO7 ZNF330 IRF8 FEN1 COL6A1 ATP1B3 FLJ13910 IFNAR1 PPP3CC PFAS SMARCA3 KIF23 ORC5L UBE2M TXNDC HNRPR ZMPSTE24
RNA_METABOLIC_PROCESS	811	729	0.89889	14	0.0189255	1	GTF2H4 ABCE1 GSPT1 HELLS CSEN KLF13 ZNF148 ZBTB32 IRF8 TWIST1 ICF45 RP9 HNRPR RBM14
CHEN_LUNG_CANCER_SURVIVAL	22	21	0.954545	2	0.0196759	1	GRK4 PKM2
REGULATION_OF_G_PROTEIN_COUPLED_RECEPTOR_PROTEIN_SIGNALING_PATHWAY	23	21	0.913043	2	0.0196759	1	GRK4 GRK5
RNA_CATABOLIC_PROCESS	22	21	0.954545	2	0.0196759	1	GSPT1 ABCE1
module_16	495	454	0.917172	10	0.0196844	1	AVPR1B FEN1 RGS10 S100A4 KCNQ3 GSPT1 RPS26 ZMPSTE24 PPP3CC EFNA2
LIU_PROSTATE_CANCER_DN	467	390	0.835118	9	0.0202168	1	GRK5 PDGFC CTSB S100A4 MYL9 STOM COL6A1 PPP3CC RBP1
URS_ADIPOCYTE_DIFFERENTIATION_UP	61	56	0.918033	3	0.0202338	1	SCD ABCE1 KCNH2
MORF_FEN1	59	56	0.949153	3	0.0202338	1	RBM14 GSPT1 FEN1
LINDGREN_BLADDER_CANCER_CLUSTER_2B	389	328	0.843188	8	0.0208684	1	MOBKL2B GRK5 SOCS3 RGS10 MYL9 STOM COL6A1 RBP1
CHROMATIN_ASSEMBLY_OR_DISASSEMBLY	26	22	0.846154	2	0.0214985	1	SUV39H2 HELLS
ATPASE_ACTIVITY__COUPLED_TO_TRANSMEMBRANE_MOVEMENT_OF_IONS	24	22	0.916667	2	0.0214985	1	ATP4B ATP1B3
ALCALAY_AML_BY_NPM1_LOCALIZATION_DN	182	154	0.846154	5	0.0220115	1	RGS10 KIF23 DLG7 MN1 STOM
LIGASE_ACTIVITY__FORMING_CARBON_NITROGEN_BONDS	68	58	0.852941	3	0.0221903	1	UBE2M CBL PFAS
TTGCACT,MIR-130A,MIR-301,MIR-130B	341	270	0.791789	7	0.0223456	1	SPG20 USP33 NRP1 KLF13 PTPRG RASSF1 BLCAP
