# Supplementary material for: Epigenetic variability in cells of normal cytology is associated with the risk of future morphological transformation
Source: Genome Med. 2012 Mar 27;4(3):24. doi: 10.1186/gm323 (PMC3446274; doi:10.1186/gm323)
Supplement: Additional file 7 — The 644 age-associated CpGs (FDR < 0.05). We provide the Illumina probe ID, Entrez ID, gene symbol, t-statistic and P-value from linear regression against age, and estimated q-value (FDR). [file gm323-S7.XLS]

## Sheet: ADF7
IllumID	EntrezID	Symbol	t-stat(Age)	P-value	Q-value(FDR)
cg04084157	GeneID:7425	VGF	9.111	6e-16	1e-11
cg00059225	GeneID:2741	GLRA1	8.432	3e-14	3e-10
cg25148589	GeneID:2891	GRIA2	7.908	6e-13	3e-09
cg21801378	GeneID:60677	BRUNOL6	7.43	8e-12	4e-08
cg19352038	GeneID:5077	PAX3	7.16	4e-11	1e-07
cg07408456	GeneID:114770	PGLYRP2	-6.851	2e-10	5e-07
cg06493994	GeneID:10590	SCGN	6.495	1e-09	3e-06
cg18236477	GeneID:51761	ATP8A2	6.481	1e-09	3e-06
cg19096475	GeneID:79827	ASAM	6.442	2e-09	3e-06
cg09381003	GeneID:92799	SHKBP1	6.422	2e-09	3e-06
cg22719623	GeneID:4988	OPRM1	6.328	3e-09	5e-06
cg02228185	GeneID:443	ASPA	-6.274	4e-09	5e-06
cg00399483	GeneID:1630	DCC	6.264	4e-09	5e-06
cg00548268	GeneID:4885	NPTX2	6.261	4e-09	5e-06
cg12457773	GeneID:140767	VMP	6.246	4e-09	5e-06
cg16386080	GeneID:23552	CCRK	6.226	5e-09	5e-06
cg09786257	GeneID:5122	PCSK1	6.195	6e-09	6e-06
cg01820374	GeneID:3902	LAG3	-6.165	6e-09	6e-06
cg12111714	GeneID:51761	ATP8A2	6.157	7e-09	6e-06
cg11368643	GeneID:56121	PCDHB15	6.132	8e-09	7e-06
cg10722799	GeneID:54102	CLIC6	6.113	8e-09	7e-06
cg27320127	GeneID:56660	KCNK12	6.072	1e-08	8e-06
cg13434842	GeneID:2626	GATA4	6.07	1e-08	8e-06
cg08900043	GeneID:3226	HOXC10	6.053	1e-08	8e-06
cg05056120	GeneID:1879	EBF	6.031	1e-08	9e-06
cg05073035	GeneID:7545	ZIC1	6.021	1e-08	9e-06
cg25511429	GeneID:51299	NRN1	5.987	2e-08	1e-05
cg17861230	GeneID:5143	PDE4C	5.872	3e-08	2e-05
cg17727529	GeneID:10485	C1orf61	5.864	3e-08	2e-05
cg11584690	GeneID:64763	ZNF574	5.775	4e-08	3e-05
cg06277657	GeneID:9162	DGKI	5.748	5e-08	3e-05
cg22752533	GeneID:57468	SLC12A5	5.694	7e-08	4e-05
cg18074297	GeneID:54102	CLIC6	5.649	8e-08	4e-05
cg25216696	GeneID:2626	GATA4	5.626	9e-08	5e-05
cg02008154	GeneID:57057	TBX20	5.617	9e-08	5e-05
cg23710218	GeneID:9242	MSC	5.502	2e-07	8e-05
cg07533148	GeneID:25893	TRIM58	5.473	2e-07	9e-05
cg20792062	GeneID:3741	KCNA5	5.452	2e-07	0.0001
cg02919422	GeneID:64321	SOX17	5.446	2e-07	0.0001
cg10235817	GeneID:152	ADRA2C	5.43	2e-07	0.0001
cg13870866	GeneID:57057	TBX20	5.413	2e-07	0.0001
cg25044651	GeneID:206338	FLJ90650	5.41	2e-07	0.0001
cg18555440	GeneID:4654	MYOD1	5.385	3e-07	0.0001
cg02250594	GeneID:9480	ONECUT2	5.372	3e-07	0.0001
cg21296230	GeneID:26585	GREM1	5.344	3e-07	0.0001
cg10331779	GeneID:1501	CTNND2	5.333	4e-07	0.0001
cg15539420	GeneID:3218	HOXB8	5.304	4e-07	0.0002
cg02624705	GeneID:1630	DCC	5.279	5e-07	0.0002
cg09595479	GeneID:5630	PRPH	5.178	7e-07	0.0003
cg21272774	GeneID:3225	HOXC9	5.095	1e-06	0.0004
cg11525285	GeneID:338917	CHX10	5.093	1e-06	0.0004
cg22736354	GeneID:378884	NHLRC1	5.092	1e-06	0.0004
cg03734874	GeneID:388021	FLJ42486	5.077	1e-06	0.0004
cg03019000	GeneID:51368	TEX264	-5.058	1e-06	0.0004
cg04600618	GeneID:221421	C6orf206	5.041	1e-06	0.0004
cg25123470	GeneID:30819	KCNIP2	5.034	1e-06	0.0004
cg14221171	GeneID:6863	TAC1	5.032	1e-06	0.0004
cg06908778	GeneID:9576	SPAG6	5.021	1e-06	0.0004
cg12902039	GeneID:4948	OCA2	5.002	2e-06	0.0005
cg26655138	GeneID:51634	RBMX2	4.967	2e-06	0.0005
cg18016365	GeneID:2560	GABRB1	4.958	2e-06	0.0006
cg00911351	GeneID:8641	PCDHGB4	4.949	2e-06	0.0006
cg19576304	GeneID:30062	RAX	4.935	2e-06	0.0006
cg24199834	GeneID:5458	POU4F2	4.934	2e-06	0.0006
cg12343638	GeneID:56124	PCDHB12	4.925	2e-06	0.0006
cg01511567	GeneID:6749	SSRP1	-4.892	3e-06	0.0007
cg25524350	GeneID:23089	PEG10	4.884	3e-06	0.0007
cg11673803	GeneID:2746	GLUD1	4.88	3e-06	0.0007
cg18592174	GeneID:1103	CHAT	4.861	3e-06	0.0008
cg13993218	GeneID:3630	INS	-4.844	3e-06	0.0008
cg04983977	GeneID:2848	GPR25	4.837	3e-06	0.0008
cg16428251	GeneID:8403	SOX14	4.835	3e-06	0.0008
cg15540820	GeneID:8320	EOMES	4.833	3e-06	0.0008
cg20191453	GeneID:275	AMT	4.831	3e-06	0.0008
cg18239753	GeneID:202559	KHDRBS2	4.823	4e-06	0.0008
cg23709838	GeneID:7355	SLC35A2	4.819	4e-06	0.0008
cg20166532	GeneID:1901	EDG1	4.814	4e-06	0.0008
cg23316360	GeneID:1910	EDNRB	4.814	4e-06	0.0008
cg14134005	GeneID:2626	GATA4	4.797	4e-06	0.0009
cg20019546	GeneID:6424	SFRP4	4.775	4e-06	0.0009
cg03975694	GeneID:163255	ZNF540	4.762	5e-06	0.001
cg04446579	GeneID:339416	ANKRD45	4.76	5e-06	0.001
cg21591742	GeneID:3236	HOXD10	4.757	5e-06	0.001
cg08695830	GeneID:7461	CYLN2	-4.751	5e-06	0.001
cg07536847	GeneID:5081	PAX7	4.735	5e-06	0.001
cg11285003	GeneID:348980	HCN1	4.732	5e-06	0.001
cg06638433	GeneID:10642	IGF2BP1	4.725	5e-06	0.001
cg17192247	GeneID:22924	MAPRE3	-4.724	5e-06	0.001
cg13297865	GeneID:6785	ELOVL4	4.717	6e-06	0.001
cg16872560	GeneID:55607	PPP1R9A	4.694	6e-06	0.001
cg24693053	GeneID:84179	MFSD7	4.677	7e-06	0.001
cg23290344	GeneID:4741	NEF3	4.673	7e-06	0.001
cg11260848	GeneID:60529	ALX4	4.662	7e-06	0.001
cg26128092	GeneID:49856	WDR8	4.655	7e-06	0.001
cg23282559	GeneID:9365	KL	4.643	8e-06	0.001
cg06493386	GeneID:8989	TRPA1	4.64	8e-06	0.001
cg24919884	GeneID:27237	ARHGEF16	-4.615	8e-06	0.002
cg14726637	GeneID:1378	CR1	4.615	8e-06	0.002
cg26147480	GeneID:23172	KIAA0157	-4.584	1e-05	0.002
cg08749917	GeneID:132112	RTP1	4.569	1e-05	0.002
cg12448933	GeneID:326624	RAB37	4.562	1e-05	0.002
cg04528819	GeneID:136259	KLF14	4.562	1e-05	0.002
cg17256157	GeneID:4829	NMBR	4.525	1e-05	0.002
cg09630404	GeneID:6770	STAR	4.519	1e-05	0.002
cg21621248	GeneID:347730	LRRTM1	4.5	1e-05	0.002
cg12614105	GeneID:4852	NPY	4.498	1e-05	0.002
cg23642747	GeneID:9118	INA	4.487	1e-05	0.002
cg10560144	GeneID:5230	PGK1	4.481	1e-05	0.002
cg11540692	GeneID:6492	SIM1	4.469	2e-05	0.003
cg23967169	GeneID:151647	FAM19A4	4.467	2e-05	0.003
cg19761273	GeneID:1453	CSNK1D	-4.466	2e-05	0.003
cg20279283	GeneID:2626	GATA4	4.455	2e-05	0.003
cg04499325	GeneID:54749	EPDR1	4.453	2e-05	0.003
cg23279136	GeneID:22	ABCB7	4.45	2e-05	0.003
cg05508084	GeneID:63934	ZNF667	4.439	2e-05	0.003
cg15201635	GeneID:55512	SMPD3	4.436	2e-05	0.003
cg15681351	GeneID:65109	UPF3B	4.434	2e-05	0.003
cg16777782	GeneID:1012	CDH13	-4.427	2e-05	0.003
cg14456683	GeneID:7545	ZIC1	4.416	2e-05	0.003
cg24076884	GeneID:56134	PCDHAC2	4.416	2e-05	0.003
cg23384620	GeneID:26280	IL1RAPL2	4.408	2e-05	0.003
cg07549194	GeneID:113091	TIP39	4.394	2e-05	0.003
cg02154186	GeneID:10687	PNMA2	4.392	2e-05	0.003
cg24989962	GeneID:5729	PTGDR	4.39	2e-05	0.003
cg26267038	GeneID:22866	CNKSR2	4.384	2e-05	0.003
cg09109450	GeneID:60526	FLJ21820	4.384	2e-05	0.003
cg26186727	GeneID:81832	NETO1	4.37	2e-05	0.003
cg00231140	GeneID:10449	ACAA2	4.358	2e-05	0.003
cg03909500	GeneID:51289	RLN3R1	4.358	2e-05	0.003
cg15746719	GeneID:1612	DAPK1	4.355	2e-05	0.003
cg02055963	GeneID:1045	CDX2	4.351	3e-05	0.003
cg19885761	GeneID:10814	CPLX2	4.343	3e-05	0.003
cg04080057	GeneID:59285	CACNG6	4.334	3e-05	0.004
cg18714560	GeneID:6343	SCT	4.33	3e-05	0.004
cg05158615	GeneID:4852	NPY	4.33	3e-05	0.004
cg09643544	GeneID:7730	ZNF177	4.309	3e-05	0.004
cg12485020	GeneID:91851	CHRDL1	4.307	3e-05	0.004
cg07158339	GeneID:2395	FXN	-4.299	3e-05	0.004
cg03755123	GeneID:8433	UTF1	4.291	3e-05	0.004
cg14958635	GeneID:4762	NEUROG1	4.287	3e-05	0.004
cg07307078	GeneID:84617	TUBB6	4.28	3e-05	0.004
cg03928182	GeneID:5801	PTPRR	4.272	3e-05	0.004
cg24798047	GeneID:127845	GOLT1A	4.269	4e-05	0.004
cg12251804	GeneID:282969	C10orf125	4.261	4e-05	0.004
cg23563234	GeneID:56099	PCDHGB7	4.257	4e-05	0.004
cg09630437	GeneID:29985	SLC39A3	4.249	4e-05	0.005
cg16254309	GeneID:26047	CNTNAP2	4.239	4e-05	0.005
cg17761453	GeneID:4014	LOR	-4.236	4e-05	0.005
cg11270633	GeneID:282617	IL28B	-4.234	4e-05	0.005
cg25763788	GeneID:3351	HTR1B	4.232	4e-05	0.005
cg20439022	GeneID:23539	SLC16A8	4.229	4e-05	0.005
cg11673092	GeneID:219681	ARMC3	4.216	4e-05	0.005
cg24176563	GeneID:2070	EYA4	4.215	4e-05	0.005
cg10539507	GeneID:4825	NKX6-1	4.208	4e-05	0.005
cg23239396	GeneID:799	CALCR	4.208	4e-05	0.005
cg02245378	GeneID:151278	FLJ32447	4.205	5e-05	0.005
cg27015931	GeneID:255762	MGC50721	-4.205	5e-05	0.005
cg26282384	GeneID:8641	PCDHGB4	4.193	5e-05	0.005
cg00107187	GeneID:388021	FLJ42486	4.191	5e-05	0.005
cg24101578	GeneID:64405	CDH22	4.18	5e-05	0.005
cg22598028	GeneID:285349	ZNF660	4.158	5e-05	0.006
cg24950749	GeneID:27111	SDCBP2	-4.157	5e-05	0.006
cg13099330	GeneID:5947	RBP1	4.154	6e-05	0.006
cg03222066	GeneID:64137	ABCG4	-4.148	6e-05	0.006
cg07005513	GeneID:9415	FADS2	4.14	6e-05	0.006
cg18511007	GeneID:1278	COL1A2	4.135	6e-05	0.006
cg22660578	GeneID:3975	LHX1	4.128	6e-05	0.006
cg02260587	GeneID:56133	PCDHB2	4.125	6e-05	0.006
cg07123069	GeneID:3227	HOXC11	4.125	6e-05	0.006
cg02148834	GeneID:7179	TPTE	4.118	6e-05	0.007
cg13351161	GeneID:51435	SCARA3	-4.114	6e-05	0.007
cg05380982	GeneID:3763	KCNJ6	4.112	7e-05	0.007
cg23303408	GeneID:5459	POU4F3	4.107	7e-05	0.007
cg25336198	GeneID:3630	INS	-4.102	7e-05	0.007
cg06405206	GeneID:11248	NXPH3	-4.091	7e-05	0.007
cg01408383	GeneID:5277	PIGA	4.085	7e-05	0.007
cg26628847	GeneID:5304	PIP	-4.08	7e-05	0.007
cg21229055	GeneID:2824	GPM6B	4.078	7e-05	0.007
cg12717668	GeneID:79027	ZNF655	-4.078	7e-05	0.007
cg08453021	GeneID:9844	ELMO1	4.072	8e-05	0.007
cg12815916	GeneID:26469	PTPN18	-4.071	8e-05	0.007
cg02774439	GeneID:9464	HAND2	4.071	8e-05	0.007
cg02994956	GeneID:4744	NEFH	4.069	8e-05	0.007
cg20798152	GeneID:9607	CART	4.067	8e-05	0.007
cg06498267	GeneID:348980	HCN1	4.066	8e-05	0.007
cg16612562	GeneID:10633	RRP22	4.064	8e-05	0.007
cg03365437	GeneID:8854	ALDH1A2	4.062	8e-05	0.007
cg15607672	GeneID:5015	OTX2	4.058	8e-05	0.007
cg13701109	GeneID:171019	ADAMTS19	4.058	8e-05	0.007
cg09462576	GeneID:128308	MRPL55	-4.055	8e-05	0.007
cg22411207	GeneID:4342	MOS	4.054	8e-05	0.007
cg18691434	GeneID:221914	GPC2	4.049	8e-05	0.008
cg01441777	GeneID:1454	CSNK1E	-4.048	8e-05	0.008
cg08668790	GeneID:7710	ZNF154	4.04	9e-05	0.008
cg12334759	GeneID:284451	C19orf19	-4.039	9e-05	0.008
cg13486556	GeneID:29767	TMOD2	-4.037	9e-05	0.008
cg04997967	GeneID:30819	KCNIP2	4.036	9e-05	0.008
cg18674980	GeneID:761	CA3	4.029	9e-05	0.008
cg22956483	GeneID:3481	IGF2	-4.029	9e-05	0.008
cg21870662	GeneID:55720	TSR1	-4.028	9e-05	0.008
cg26963271	GeneID:5142	PDE4B	4.028	9e-05	0.008
cg18871276	GeneID:341883	FLJ46156	4.025	9e-05	0.008
cg26912636	GeneID:56937	TMEPAI	-4.018	9e-05	0.008
cg20275344	GeneID:51209	RAB9B	4.016	9e-05	0.008
cg11653709	GeneID:1029	CDKN2A	4.015	9e-05	0.008
cg08047907	GeneID:57821	C1orf114	4.011	0.0001	0.008
cg06346081	GeneID:84217	ZMYND12	4.003	0.0001	0.008
cg18275051	GeneID:51706	CYB5R1	4	0.0001	0.008
cg13770446	GeneID:1187	CLCNKA	-4	0.0001	0.008
cg10127415	GeneID:158809	MAGEB6	-3.999	0.0001	0.008
cg12680609	GeneID:286128	ZFP41	3.994	0.0001	0.009
cg06156376	GeneID:6474	SHOX2	3.988	0.0001	0.009
cg05250458	GeneID:7730	ZNF177	3.983	0.0001	0.009
cg04765277	GeneID:399717	FLJ45983	3.983	0.0001	0.009
cg12847373	GeneID:1910	EDNRB	3.96	0.0001	0.01
cg14614211	GeneID:283078	IRXL1	3.959	0.0001	0.01
cg04726200	GeneID:5002	SLC22A18	3.951	0.0001	0.01
cg10141715	GeneID:160728	SLC5A8	3.95	0.0001	0.01
cg19221959	GeneID:55607	PPP1R9A	3.948	0.0001	0.01
cg24623271	GeneID:7546	ZIC2	3.946	0.0001	0.01
cg16301617	GeneID:11322	TMC6	-3.943	0.0001	0.01
cg10500167	GeneID:491	ATP2B2	-3.939	0.0001	0.01
cg24170090	GeneID:23164	M-RIP	-3.927	0.0001	0.01
cg19797376	GeneID:6886	TAL1	3.924	0.0001	0.01
cg13121699	GeneID:91752	C2orf10	3.923	0.0001	0.01
cg08186362	GeneID:11255	HRH3	3.92	0.0001	0.011
cg25697314	GeneID:55801	IL26	-3.916	0.0001	0.011
cg08109815	GeneID:4829	NMBR	3.914	0.0001	0.011
cg17207590	GeneID:83464	APH1B	-3.908	0.0001	0.011
cg08022502	GeneID:55898	UNC45A	-3.907	0.0001	0.011
cg14696396	GeneID:53346	TM6SF1	3.903	0.0001	0.011
cg22096513	GeneID:10054	UBA2	-3.902	0.0001	0.011
cg17827767	GeneID:26103	LRRC21	-3.895	0.0001	0.011
cg03943509	GeneID:5837	PYGM	-3.89	0.0002	0.011
cg00666746	GeneID:85360	SYDE1	-3.882	0.0002	0.012
cg24800810	GeneID:6000	RGS7	3.874	0.0002	0.012
cg23124451	GeneID:23492	CBX7	-3.871	0.0002	0.012
cg25006823	GeneID:161145	FLJ33387	-3.87	0.0002	0.012
cg01610488	GeneID:8989	TRPA1	3.864	0.0002	0.012
cg12838902	GeneID:222962	SLC29A4	3.864	0.0002	0.012
cg20890210	GeneID:9312	KCNB2	3.862	0.0002	0.012
cg07935568	GeneID:2862	MLNR	3.859	0.0002	0.012
cg07104706	GeneID:114798	SLITRK1	3.855	0.0002	0.012
cg26832142	GeneID:5142	PDE4B	3.855	0.0002	0.012
cg25094569	GeneID:7490	WT1	3.854	0.0002	0.012
cg00126657	GeneID:280657	SSX6	-3.854	0.0002	0.012
cg04757093	GeneID:864	RUNX3	-3.854	0.0002	0.012
cg11393848	GeneID:714	C1QC	-3.852	0.0002	0.012
cg21233722	GeneID:1794	DOCK2	3.851	0.0002	0.012
cg05782292	GeneID:6343	SCT	3.848	0.0002	0.012
cg26252167	GeneID:2830	GPR6	3.841	0.0002	0.013
cg21494776	GeneID:3386	ICAM4	3.841	0.0002	0.013
cg15089387	GeneID:85480	TSLP	3.84	0.0002	0.013
cg25484904	GeneID:80157	FLJ21511	3.839	0.0002	0.013
cg16954341	GeneID:10590	SCGN	3.838	0.0002	0.013
cg26614073	GeneID:22937	SCAP	-3.837	0.0002	0.013
cg22359606	GeneID:4760	NEUROD1	3.823	0.0002	0.013
cg18931815	GeneID:1296	COL8A2	-3.818	0.0002	0.013
cg08911391	GeneID:1650	DDOST	-3.81	0.0002	0.014
cg12052765	GeneID:1103	CHAT	3.807	0.0002	0.014
cg03330058	GeneID:80325	ABTB1	-3.804	0.0002	0.014
cg20740029	GeneID:160728	SLC5A8	3.797	0.0002	0.014
cg05671018	GeneID:256586	LYSMD2	-3.795	0.0002	0.014
cg04474832	GeneID:25864	ABHD14A	-3.79	0.0002	0.015
cg26717133	GeneID:92211	PCDH21	-3.781	0.0002	0.015
cg24429836	GeneID:197257	LDHD	-3.778	0.0002	0.015
cg26610808	GeneID:282991	BLOC1S2	-3.773	0.0002	0.015
cg11695358	GeneID:225689	MAPK15	-3.773	0.0002	0.015
cg04567009	GeneID:2215	FCGR3B	-3.768	0.0002	0.016
cg11891583	GeneID:2747	GLUD2	3.767	0.0002	0.016
cg27038439	GeneID:4487	MSX1	3.762	0.0002	0.016
cg06675478	GeneID:6656	SOX1	3.759	0.0002	0.016
cg25459323	GeneID:55964	2003-09-01	-3.759	0.0002	0.016
cg03835292	GeneID:3957	LGALS2	-3.756	0.0002	0.016
cg25430696	GeneID:55720	TSR1	-3.752	0.0003	0.016
cg13352306	GeneID:6094	ROM1	-3.75	0.0003	0.016
cg14011639	GeneID:56099	PCDHGB7	3.748	0.0003	0.016
cg07903918	GeneID:9568	GABBR2	3.746	0.0003	0.016
cg03425110	GeneID:50674	NEUROG3	3.742	0.0003	0.016
cg01839464	GeneID:1630	DCC	3.74	0.0003	0.017
cg15869642	GeneID:869	CBLN1	-3.739	0.0003	0.017
cg25201363	GeneID:4043	LRPAP1	3.738	0.0003	0.017
cg01353448	GeneID:10842	C7orf16	3.735	0.0003	0.017
cg20914508	GeneID:2596	GAP43	3.732	0.0003	0.017
cg12872238	GeneID:7224	TRPC5	3.731	0.0003	0.017
cg26943001	GeneID:26206	SPAG8	3.73	0.0003	0.017
cg04457979	GeneID:55539	KCNQ1DN	3.73	0.0003	0.017
cg06189653	GeneID:80758	PRR7	3.73	0.0003	0.017
cg05825950	GeneID:1378	CR1	3.727	0.0003	0.017
cg02844545	GeneID:9247	GCM2	3.722	0.0003	0.017
cg08626653	GeneID:222950	FLJ37538	-3.721	0.0003	0.017
cg18123948	GeneID:2626	GATA4	3.72	0.0003	0.017
cg13282837	GeneID:8115	TCL1A	3.718	0.0003	0.017
cg01309153	GeneID:6834	SURF1	-3.717	0.0003	0.017
cg15589354	GeneID:9816	KIAA0133	-3.713	0.0003	0.017
cg05254049	GeneID:6853	SYN1	3.704	0.0003	0.018
cg22193702	GeneID:29943	PADI1	-3.703	0.0003	0.018
cg02936740	GeneID:389208	TMPRSS11F	-3.702	0.0003	0.018
cg00250430	GeneID:10655	DMRT2	3.701	0.0003	0.018
cg00136736	GeneID:8563	C22orf19	3.699	0.0003	0.018
cg04721883	GeneID:80712	ESX1	3.696	0.0003	0.018
cg22083047	GeneID:166336	PRICKLE2	-3.695	0.0003	0.018
cg16290737	GeneID:1113	CHGA	-3.689	0.0003	0.018
cg09044738	GeneID:10876	FAM12A	-3.681	0.0003	0.019
cg22689690	GeneID:112	ADCY6	-3.679	0.0003	0.019
cg01512854	GeneID:56132	PCDHB3	3.672	0.0003	0.019
cg11204562	GeneID:79949	C10orf81	-3.671	0.0003	0.019
cg13931228	GeneID:51678	MPP6	-3.666	0.0003	0.02
cg22881914	GeneID:22795	NID2	3.664	0.0003	0.02
cg22396755	GeneID:5909	RAP1GA1	-3.663	0.0003	0.02
cg04794268	GeneID:50626	CYHR1	-3.66	0.0004	0.02
cg08583049	GeneID:27023	FOXB1	3.658	0.0004	0.02
cg27182551	GeneID:5925	RB1	3.657	0.0004	0.02
cg07378350	GeneID:8200	GDF5	-3.656	0.0004	0.02
cg05860890	GeneID:27012	KCNV1	3.655	0.0004	0.02
cg03679581	GeneID:6019	RLN2	3.647	0.0004	0.02
cg15926585	GeneID:1312	COMT	-3.64	0.0004	0.021
cg12202913	GeneID:79002	MGC2803	-3.635	0.0004	0.021
cg25514503	GeneID:8863	PER3	-3.634	0.0004	0.021
cg12128017	GeneID:284656	EPHA10	3.631	0.0004	0.021
cg03658707	GeneID:434	ASIP	-3.627	0.0004	0.022
cg06092815	GeneID:80309	SKIP	3.626	0.0004	0.022
cg05681757	GeneID:121512	FGD4	3.625	0.0004	0.022
cg03667047	GeneID:9365	KL	3.624	0.0004	0.022
cg24147596	GeneID:80117	ARL14	-3.623	0.0004	0.022
cg15361590	GeneID:56098	PCDHGC4	3.621	0.0004	0.022
cg08369065	GeneID:2626	GATA4	3.62	0.0004	0.022
cg15425280	GeneID:2891	GRIA2	3.62	0.0004	0.022
cg00145118	GeneID:10007	GNPDA1	-3.619	0.0004	0.022
cg18839416	GeneID:93190	C1orf158	-3.618	0.0004	0.022
cg05442902	GeneID:9127	P2RXL1	-3.618	0.0004	0.022
cg19560287	GeneID:25929	GEMIN5	-3.617	0.0004	0.022
cg10673431	GeneID:6282	S100A11	-3.616	0.0004	0.022
cg06821993	GeneID:114788	CSMD3	3.613	0.0004	0.022
cg20050826	GeneID:140807	K6IRS2	3.612	0.0004	0.022
cg19511844	GeneID:94103	ORMDL3	-3.605	0.0004	0.022
cg17788832	GeneID:85481	PSKH2	3.603	0.0004	0.022
cg25813820	GeneID:4354	MPP1	3.599	0.0004	0.023
cg08107272	GeneID:1496	CTNNA2	3.593	0.0004	0.023
cg00194146	GeneID:54438	GFOD1	-3.593	0.0004	0.023
cg11221265	GeneID:6391	SDHC	-3.592	0.0004	0.023
cg11120551	GeneID:9557	CHD1L	-3.592	0.0004	0.023
cg14079785	GeneID:6440	SFTPC	-3.591	0.0004	0.023
cg22407458	GeneID:6954	TCP11	3.591	0.0004	0.023
cg17030820	GeneID:4477	MSMB	-3.588	0.0005	0.023
cg16414852	GeneID:27284	SULT1B1	-3.587	0.0005	0.023
cg22197830	GeneID:79770	C5orf14	-3.587	0.0005	0.023
cg20808145	GeneID:64837	KLC2	3.586	0.0005	0.023
cg18884137	GeneID:1140	CHRNB1	3.585	0.0005	0.023
cg08448751	GeneID:56920	SEMA3G	-3.582	0.0005	0.023
cg19144013	GeneID:8544	PIR	3.58	0.0005	0.023
cg16825000	GeneID:30814	PLA2G2E	-3.578	0.0005	0.023
cg01573562	GeneID:22895	RPH3A	3.574	0.0005	0.024
cg18702197	GeneID:3232	HOXD3	3.574	0.0005	0.024
cg17923358	GeneID:5649	RELN	3.572	0.0005	0.024
cg24505375	GeneID:83650	AMAC1L2	-3.572	0.0005	0.024
cg15305511	GeneID:132884	EVC2	-3.572	0.0005	0.024
cg23141855	GeneID:7980	TFPI2	3.572	0.0005	0.024
cg13302823	GeneID:83482	SCRT1	3.568	0.0005	0.024
cg06781209	GeneID:9415	FADS2	3.567	0.0005	0.024
cg08554114	GeneID:30001	ERO1L	-3.566	0.0005	0.024
cg06458239	GeneID:256051	ZNF549	3.564	0.0005	0.024
cg10523019	GeneID:84236	RHBDD1	3.564	0.0005	0.024
cg24286301	GeneID:2986	GUCY2F	-3.562	0.0005	0.024
cg13912117	GeneID:114	ADCY8	3.559	0.0005	0.024
cg25764191	GeneID:9118	INA	3.552	0.0005	0.025
cg21120249	GeneID:401563	FLJ36268	-3.551	0.0005	0.025
cg09494188	GeneID:7356	SCGB1A1	-3.549	0.0005	0.025
cg06190053	GeneID:5239	PGM5	3.547	0.0005	0.025
cg26424956	GeneID:2914	GRM4	3.547	0.0005	0.025
cg15954792	GeneID:1261	CNGA3	-3.547	0.0005	0.025
cg09018824	GeneID:22998	DKFZP686A01247	-3.546	0.0005	0.025
cg05337441	GeneID:338	APOB	3.544	0.0005	0.025
cg08655844	GeneID:81552	ECOP	-3.544	0.0005	0.025
cg24080529	GeneID:7078	TIMP3	-3.54	0.0005	0.025
cg06144905	GeneID:51268	PIPOX	3.539	0.0005	0.025
cg11474811	GeneID:29850	TRPM5	-3.535	0.0005	0.025
cg24309555	GeneID:338	APOB	3.535	0.0005	0.025
cg15776355	GeneID:715	C1R	-3.533	0.0005	0.025
cg08261094	GeneID:6424	SFRP4	3.532	0.0006	0.026
cg18533225	GeneID:113730	KLHDC7B	3.528	0.0006	0.026
cg26842024	GeneID:10365	KLF2	3.526	0.0006	0.026
cg14175438	GeneID:10447	FAM3C	-3.523	0.0006	0.026
cg18750960	GeneID:3233	HOXD4	3.522	0.0006	0.026
cg15754084	GeneID:5830	PEX5	-3.518	0.0006	0.026
cg15974053	GeneID:51171	DHRS10	3.512	0.0006	0.027
cg03991512	GeneID:197257	LDHD	-3.511	0.0006	0.027
cg00143376	GeneID:10316	NMUR1	-3.51	0.0006	0.027
cg12294121	GeneID:2560	GABRB1	3.51	0.0006	0.027
cg15835825	GeneID:3361	HTR5A	3.51	0.0006	0.027
cg19427472	GeneID:5925	RB1	3.508	0.0006	0.027
cg06911113	GeneID:127733	UBXD3	3.507	0.0006	0.027
cg13396068	GeneID:117159	DCD	-3.505	0.0006	0.027
cg08394377	GeneID:9783	RIMS3	-3.502	0.0006	0.027
cg08535373	GeneID:140679	SLC32A1	3.5	0.0006	0.027
cg15031780	GeneID:5195	PEX14	-3.5	0.0006	0.027
cg01377755	GeneID:51205	ACP6	-3.499	0.0006	0.027
cg21902544	GeneID:147381	CBLN2	3.497	0.0006	0.027
cg02364642	GeneID:115557	GEFT	-3.496	0.0006	0.027
cg20089715	GeneID:782	CACNB1	-3.496	0.0006	0.027
cg10784030	GeneID:3633	INPP5B	3.496	0.0006	0.027
cg10342590	GeneID:740	MRPL49	-3.493	0.0006	0.028
cg21435336	GeneID:126549	ANKRD41	3.491	0.0006	0.028
cg26207503	GeneID:4617	MYF5	3.491	0.0006	0.028
cg14329157	GeneID:164781	WDR69	3.489	0.0006	0.028
cg18611245	GeneID:84619	ZGPAT	-3.489	0.0006	0.028
cg04272086	GeneID:1630	DCC	3.487	0.0006	0.028
cg13613682	GeneID:7547	ZIC3	3.486	0.0006	0.028
cg21432513	GeneID:55743	CHFR	-3.485	0.0006	0.028
cg21518947	GeneID:57010	CABP4	-3.485	0.0006	0.028
cg17327630	GeneID:7988	ZNF212	-3.481	0.0007	0.028
cg20789824	GeneID:169611	OLFML2A	-3.481	0.0007	0.028
cg07251788	GeneID:8218	CLTCL1	-3.479	0.0007	0.028
cg10362475	GeneID:22941	SHANK2	3.478	0.0007	0.028
cg24315815	GeneID:57088	PLSCR4	-3.476	0.0007	0.028
cg16907514	GeneID:3895	KTN1	-3.472	0.0007	0.029
cg25103286	GeneID:64943	NT5DC2	-3.472	0.0007	0.029
cg13929328	GeneID:399823	FLJ46831	3.464	0.0007	0.029
cg12405833	GeneID:84127	RUNDC2A	-3.462	0.0007	0.03
cg10246520	GeneID:10562	OLFM4	-3.459	0.0007	0.03
cg16628918	GeneID:79581	GPR172A	-3.455	0.0007	0.03
cg24653181	GeneID:51458	RHCG	3.454	0.0007	0.03
cg20973210	GeneID:374872	C19orf35	3.448	0.0007	0.031
cg26096837	GeneID:9965	FGF19	3.448	0.0007	0.031
cg14162076	GeneID:338339	CLEC4D	-3.446	0.0007	0.031
cg05779272	GeneID:2683	B4GALT1	-3.445	0.0007	0.031
cg11500727	GeneID:84518	CNFN	-3.444	0.0007	0.031
cg06813842	GeneID:161497	STRC	-3.443	0.0008	0.031
cg21306775	GeneID:400661	FLJ44881	-3.443	0.0008	0.031
cg08666623	GeneID:10610	ST6GALNAC2	-3.436	0.0008	0.031
cg13526007	GeneID:145581	LRFN5	3.435	0.0008	0.031
cg08331960	GeneID:9351	SLC9A3R2	-3.435	0.0008	0.031
cg03918304	GeneID:3236	HOXD10	3.435	0.0008	0.031
cg11170179	GeneID:5655	KLK10	-3.434	0.0008	0.031
cg09626984	GeneID:2626	GATA4	3.434	0.0008	0.031
cg20972214	GeneID:6515	SLC2A3	3.431	0.0008	0.031
cg05221167	GeneID:147741	ZNF560	3.431	0.0008	0.031
cg03804500	GeneID:8636	SSNA1	-3.431	0.0008	0.031
cg20974196	GeneID:1675	CFD	-3.43	0.0008	0.031
cg03440846	GeneID:55902	ACSS2	-3.428	0.0008	0.032
cg02332525	GeneID:2917	GRM7	3.425	0.0008	0.032
cg21370143	GeneID:4607	MYBPC3	-3.424	0.0008	0.032
cg10660256	GeneID:635	BHMT	3.423	0.0008	0.032
cg04574507	GeneID:910	CD1B	-3.422	0.0008	0.032
cg02976617	GeneID:83594	NUDT12	-3.422	0.0008	0.032
cg25053900	GeneID:170302	ARX	3.421	0.0008	0.032
cg06432655	GeneID:25999	CLIPR-59	3.418	0.0008	0.032
cg26363196	GeneID:256435	ST6GALNAC3	3.415	0.0008	0.032
cg01970325	GeneID:26012	NELF	-3.415	0.0008	0.032
cg15836660	GeneID:1910	EDNRB	3.412	0.0008	0.033
cg00090147	GeneID:2626	GATA4	3.41	0.0008	0.033
cg09250703	GeneID:8544	PIR	3.405	0.0009	0.033
cg25302419	GeneID:1501	CTNND2	3.404	0.0009	0.033
cg12799895	GeneID:4885	NPTX2	3.403	0.0009	0.033
cg03116740	GeneID:7106	TSPAN4	-3.4	0.0009	0.034
cg10222534	GeneID:3770	KCNJ14	-3.399	0.0009	0.034
cg25941716	GeneID:30011	SH3KBP1	3.398	0.0009	0.034
cg03533058	GeneID:3164	NR4A1	-3.396	0.0009	0.034
cg21256649	GeneID:5573	PRKAR1A	-3.392	0.0009	0.034
cg00539322	GeneID:6295	SAG	-3.392	0.0009	0.034
cg07388493	GeneID:4725	NDUFS5	-3.39	0.0009	0.034
cg10917602	GeneID:80270	HSD3B7	-3.389	0.0009	0.034
cg01894895	GeneID:301	ANXA1	-3.387	0.0009	0.034
cg04459030	GeneID:2691	GHRH	-3.387	0.0009	0.034
cg20622019	GeneID:100	ADA	-3.387	0.0009	0.034
cg00091693	GeneID:54474	KRT20	-3.387	0.0009	0.034
cg17709884	GeneID:3015	H2AFZ	3.385	0.0009	0.034
cg07703401	GeneID:3049	HBQ1	3.384	0.0009	0.034
cg03811478	GeneID:8403	SOX14	3.383	0.0009	0.034
cg20959866	GeneID:55966	AJAP1	3.383	0.0009	0.034
cg03349953	GeneID:26167	PCDHB5	3.382	0.0009	0.034
cg02309273	GeneID:3633	INPP5B	3.378	0.0009	0.035
cg05511517	GeneID:4853	NOTCH2	-3.375	0.0009	0.035
cg02672493	GeneID:80723	TMEM22	3.373	0.001	0.035
cg22131691	GeneID:5137	PDE1C	3.369	0.001	0.036
cg12556134	GeneID:60436	TGIF2	3.369	0.001	0.036
cg02757432	GeneID:2849	GPR26	3.368	0.001	0.036
cg20828084	GeneID:57214	KIAA1199	-3.368	0.001	0.036
cg12938998	GeneID:139716	GAB3	3.367	0.001	0.036
cg21770617	GeneID:131177	FAM3D	-3.366	0.001	0.036
cg01293143	GeneID:6919	TCEA2	-3.364	0.001	0.036
cg02738086	GeneID:171568	POLR3H	-3.364	0.001	0.036
cg27210390	GeneID:10040	TOM1L1	-3.364	0.001	0.036
cg07675169	GeneID:128414	C20orf58	3.363	0.001	0.036
cg24641352	GeneID:286128	ZFP41	3.362	0.001	0.036
cg15748507	GeneID:2834	PRLHR	3.359	0.001	0.036
cg26005082	GeneID:284424	C19orf30	3.357	0.001	0.036
cg00792849	GeneID:57369	CX36	3.356	0.001	0.036
cg20832020	GeneID:201633	VSIG9	-3.355	0.001	0.036
cg07550362	GeneID:6863	TAC1	3.354	0.001	0.036
cg23244913	GeneID:10255	HCG9	3.35	0.001	0.037
cg00891278	GeneID:348807	CCDC37	3.349	0.001	0.037
cg13461509	GeneID:55268	ECHDC2	-3.349	0.001	0.037
cg23815000	GeneID:3933	LCN1	-3.348	0.001	0.037
cg05163057	GeneID:51690	LSM7	-3.347	0.001	0.037
cg14772955	GeneID:79932	KIAA0319L	-3.345	0.001	0.037
cg25577842	GeneID:51352	WIT-1	3.345	0.001	0.037
cg10084993	GeneID:9351	SLC9A3R2	-3.345	0.001	0.037
cg00948500	GeneID:337976	KRTAP20-2	-3.344	0.001	0.037
cg04048249	GeneID:345	APOC3	-3.341	0.001	0.037
cg08536841	GeneID:284359	IZUMO1	3.34	0.001	0.037
cg20588069	GeneID:4487	MSX1	3.338	0.001	0.037
cg24646414	GeneID:2626	GATA4	3.337	0.001	0.037
cg21458907	GeneID:8618	CADPS	3.335	0.001	0.038
cg18509239	GeneID:285313	IGSF10	-3.335	0.001	0.038
cg03014628	GeneID:115827	RAB3C	3.333	0.001	0.038
cg02276665	GeneID:1495	CTNNA1	-3.333	0.001	0.038
cg25499099	GeneID:8711	TNK1	-3.331	0.001	0.038
cg06697251	GeneID:10382	TUBB4	-3.331	0.001	0.038
cg21542793	GeneID:151	ADRA2B	3.33	0.001	0.038
cg08179907	GeneID:54734	RAB39	3.329	0.001	0.038
cg04784672	GeneID:145581	LRFN5	3.327	0.001	0.038
cg04640913	GeneID:64405	CDH22	3.323	0.001	0.039
cg12878228	GeneID:5644	PRSS1	-3.321	0.001	0.039
cg21303386	GeneID:6000	RGS7	3.318	0.001	0.039
cg13042487	GeneID:7517	XRCC3	3.317	0.001	0.039
cg25249068	GeneID:8419	BFSP2	-3.316	0.001	0.039
cg26294850	GeneID:10103	TSPAN1	-3.316	0.001	0.039
cg23065097	GeneID:2281	FKBP1B	-3.315	0.001	0.039
cg17830308	GeneID:4762	NEUROG1	3.315	0.001	0.039
cg02601403	GeneID:414060	TBC1D3C	-3.313	0.001	0.039
cg14296374	GeneID:3281	HSBP1	-3.313	0.001	0.039
cg22458065	GeneID:170680	PSORS1C2	-3.313	0.001	0.039
cg06288351	GeneID:3787	KCNS1	-3.309	0.001	0.04
cg20145360	GeneID:6091	ROBO1	-3.307	0.001	0.04
cg26626089	GeneID:5582	PRKCG	3.306	0.001	0.04
cg10872209	GeneID:403	ARL3	-3.306	0.001	0.04
cg22759185	GeneID:92840	REEP6	-3.305	0.001	0.04
cg16449464	GeneID:254042	MAP1D	-3.303	0.001	0.04
cg14944269	GeneID:376267	RAB15	-3.3	0.001	0.04
cg11016745	GeneID:254158	FLJ25444	3.299	0.001	0.04
cg03929796	GeneID:211	ALAS1	-3.297	0.001	0.041
cg16977035	GeneID:60529	ALX4	3.295	0.001	0.041
cg14056644	GeneID:5308	PITX2	3.295	0.001	0.041
cg24092253	GeneID:54915	YTHDF1	-3.295	0.001	0.041
cg08614481	GeneID:3351	HTR1B	3.295	0.001	0.041
cg21591452	GeneID:284186	TMEM105	-3.293	0.001	0.041
cg10938446	GeneID:3557	IL1RN	-3.293	0.001	0.041
cg16422907	GeneID:8900	CCNA1	3.291	0.001	0.041
cg11778001	GeneID:4664	NAB1	-3.289	0.001	0.041
cg03775422	GeneID:222008	MGC33530	3.285	0.001	0.041
cg09088576	GeneID:1441	CSF3R	3.281	0.001	0.042
cg17274064	GeneID:2078	ERG	-3.278	0.001	0.042
cg24215443	GeneID:6943	TCF21	3.277	0.001	0.042
cg04623837	GeneID:10255	HCG9	3.276	0.001	0.042
cg23095584	GeneID:2637	GBX2	3.276	0.001	0.042
cg00146096	GeneID:2188	FANCF	-3.276	0.001	0.042
cg22753768	GeneID:8314	BAP1	-3.274	0.001	0.042
cg08680085	GeneID:51765	MASK	3.274	0.001	0.042
cg18328933	GeneID:25864	ABHD14A	-3.274	0.001	0.042
cg00005847	GeneID:3232	HOXD3	3.274	0.001	0.042
cg10303487	GeneID:1807	DPYS	3.273	0.001	0.042
cg07841014	GeneID:5968	REG1B	-3.268	0.001	0.043
cg21794225	GeneID:5587	PRKD1	3.267	0.001	0.043
cg11308840	GeneID:401498	LOC401498	3.267	0.001	0.043
cg22244122	GeneID:6836	SURF4	-3.267	0.001	0.043
cg01946401	GeneID:860	RUNX2	-3.266	0.001	0.043
cg20011352	GeneID:25960	GPR124	3.266	0.001	0.043
cg14294758	GeneID:4045	LSAMP	3.264	0.001	0.043
cg14792480	GeneID:1014	CDH16	-3.262	0.001	0.043
cg20161179	GeneID:4487	MSX1	3.261	0.001	0.043
cg19728382	GeneID:8614	STC2	3.261	0.001	0.043
cg24505122	GeneID:81029	WNT5B	-3.259	0.001	0.043
cg08359956	GeneID:28959	LR8	3.258	0.001	0.043
cg04303901	GeneID:196475	NCRMS	-3.255	0.001	0.044
cg00405677	GeneID:9421	HAND1	3.253	0.001	0.044
cg01241375	GeneID:27130	INVS	-3.253	0.001	0.044
cg13722123	GeneID:2911	GRM1	3.251	0.001	0.044
cg19456540	GeneID:4990	SIX6	3.25	0.001	0.044
cg22609784	GeneID:4487	MSX1	3.25	0.001	0.044
cg07655627	GeneID:83594	NUDT12	-3.248	0.001	0.044
cg01939428	GeneID:9690	UBE3C	-3.247	0.001	0.044
cg19426827	GeneID:122622	ADSSL1	-3.245	0.001	0.045
cg11965370	GeneID:50863	HNT	3.245	0.001	0.045
cg19020694	GeneID:29902	C12orf24	-3.24	0.001	0.045
cg19407886	GeneID:92745	SLC38A5	-3.24	0.001	0.045
cg08432727	GeneID:6664	SOX11	3.24	0.001	0.045
cg05001145	GeneID:22936	ELL2	-3.238	0.001	0.045
cg22718139	GeneID:3158	HMGCS2	-3.238	0.001	0.045
cg13168820	GeneID:11122	PTPRT	3.237	0.001	0.045
cg24560809	GeneID:150696	PROM2	-3.234	0.002	0.046
cg18741908	GeneID:26996	GPR160	3.233	0.002	0.046
cg03668539	GeneID:92960	PEX11G	-3.232	0.002	0.046
cg09427311	GeneID:23452	ANGPTL2	-3.232	0.002	0.046
cg00845900	GeneID:51200	CPA4	-3.231	0.002	0.046
cg14127659	GeneID:84645	C22orf23	-3.231	0.002	0.046
cg18613421	GeneID:256764	WDR72	3.231	0.002	0.046
cg25732252	GeneID:27090	ST6GALNAC4	-3.23	0.002	0.046
cg01346718	GeneID:1454	CSNK1E	-3.23	0.002	0.046
cg02965078	GeneID:11251	GPR44	3.226	0.002	0.046
cg26806924	GeneID:10544	PROCR	-3.226	0.002	0.046
cg04834572	GeneID:51207	DUSP13	-3.226	0.002	0.046
cg22670329	GeneID:6372	CXCL6	3.224	0.002	0.046
cg01344518	GeneID:8786	RGS11	-3.224	0.002	0.046
cg02786378	GeneID:6542	SLC7A2	-3.224	0.002	0.046
cg00662556	GeneID:2587	GALR1	3.222	0.002	0.046
cg21342728	GeneID:2847	GPR24	3.222	0.002	0.046
cg01459453	GeneID:6403	SELP	-3.222	0.002	0.046
cg21515243	GeneID:8780	RIOK3	-3.221	0.002	0.046
cg19963797	GeneID:55849	GLT28D1	3.221	0.002	0.046
cg12758687	GeneID:1813	DRD2	3.22	0.002	0.046
cg10150813	GeneID:23231	KIAA0746	3.219	0.002	0.046
cg13192155	GeneID:3266	ERAS	3.218	0.002	0.046
cg09261015	GeneID:80712	ESX1	3.218	0.002	0.046
cg10064162	GeneID:3912	LAMB1	3.217	0.002	0.046
cg06722216	GeneID:8715	NOL4	3.217	0.002	0.046
cg10560038	GeneID:116173	CMTM5	-3.216	0.002	0.046
cg07880061	GeneID:27166	PX19	3.216	0.002	0.046
cg05346140	GeneID:94086	HSPB9	-3.216	0.002	0.046
cg20073553	GeneID:579	BAPX1	3.215	0.002	0.046
cg13150596	GeneID:10755	GIPC1	-3.213	0.002	0.046
cg21184011	GeneID:124245	NHN1	-3.212	0.002	0.046
cg01808508	GeneID:9861	PSMD6	-3.21	0.002	0.047
cg15227610	GeneID:1410	CRYAB	-3.21	0.002	0.047
cg19103704	GeneID:8857	FCGBP	-3.209	0.002	0.047
cg02473123	GeneID:924	CD7	-3.208	0.002	0.047
cg17943999	GeneID:2669	GEM	-3.208	0.002	0.047
cg25506900	GeneID:283989	TSEN54	3.208	0.002	0.047
cg25934198	GeneID:401563	FLJ36268	-3.208	0.002	0.047
cg11946503	GeneID:4762	NEUROG1	3.206	0.002	0.047
cg06154570	GeneID:26508	HEYL	3.202	0.002	0.047
cg00055233	GeneID:6013	RLN1	3.201	0.002	0.047
cg01975392	GeneID:347404	LANCL3	3.199	0.002	0.048
cg14106263	GeneID:51634	RBMX2	3.194	0.002	0.048
cg27016307	GeneID:3270	HRC	-3.194	0.002	0.048
cg19343464	GeneID:2893	GRIA4	3.193	0.002	0.048
cg09432376	GeneID:80830	APOL6	-3.193	0.002	0.048
cg01598642	GeneID:3047	HBG1	-3.191	0.002	0.048
cg11181795	GeneID:2874	GPS2	-3.189	0.002	0.049
cg01758870	GeneID:340277	MGC72075	-3.188	0.002	0.049
cg14659547	GeneID:84666	RETNLB	-3.186	0.002	0.049
cg10478221	GeneID:117166	WFIKKN1	-3.185	0.002	0.049
cg16249711	GeneID:387332	TBPL2	3.184	0.002	0.049
cg00461841	GeneID:80063	ATF7IP2	-3.181	0.002	0.05
cg16345226	GeneID:79041	TMEM38A	-3.179	0.002	0.05
cg01140782	GeneID:92002	FAM58A	3.179	0.002	0.05
cg17687962	GeneID:354	KLK3	-3.178	0.002	0.05
cg25564800	GeneID:3836	KPNA1	-3.178	0.002	0.05
cg05546044	GeneID:5594	MAPK1	-3.178	0.002	0.05
cg14864603	GeneID:15	AANAT	-3.177	0.002	0.05
cg12973651	GeneID:84518	CNFN	-3.176	0.002	0.05
cg20025656	GeneID:58	ACTA1	3.176	0.002	0.05
cg20727362	GeneID:1727	CYB5R3	-3.176	0.002	0.05
cg11876012	GeneID:79622	C16orf33	-3.175	0.002	0.05
