# Supplementary material for: Epigenetic variability in cells of normal cytology is associated with the risk of future morphological transformation
Source: Genome Med. 2012 Mar 27;4(3):24. doi: 10.1186/gm323 (PMC3446274; doi:10.1186/gm323)
Supplement: Additional file 11 — The 140 risk CpGs as identified using EVORA in the ARTISTIC cohort. We provide the Illumina probe ID, Entrez ID, gene symbol, the ratio of age-adjusted variance in future CIN2+ cases relative to controls, the statistic of age-associated differential methylation change, and finally the t-statistic of differential methylation change between prospective CIN2+ and controls. [file gm323-S11.XLS]

## Sheet: ADF11
IllumID	EntrezID	Symbol	Ratio_of_Age_adjusted_Variances(FutureCIN2/Control)	t-stat_age-associated_methylation	t-stat_diff_methylation (FutureCIN2 - Control)
cg02008154	GeneID:57057	TBX20	5.75	5.62	2.96
cg25044651	GeneID:206338	FLJ90650	5.58	5.41	1.78
cg00399483	GeneID:1630	DCC	3.99	6.26	1.53
cg23710218	GeneID:9242	MSC	3.97	5.5	2.33
cg23316360	GeneID:1910	EDNRB	5.88	4.81	1.78
cg18236477	GeneID:51761	ATP8A2	7.78	6.48	1.45
cg13870866	GeneID:57057	TBX20	3.48	5.41	1.97
cg21296230	GeneID:26585	GREM1	6.56	5.34	1.23
cg12457773	GeneID:140767	VMP	5.24	6.25	2.41
cg10331779	GeneID:1501	CTNND2	4.1	5.33	1.39
cg18239753	GeneID:202559	KHDRBS2	4.17	4.82	1.29
cg24176563	GeneID:2070	EYA4	6.89	4.21	1.14
cg02250594	GeneID:9480	ONECUT2	4.6	5.37	1.82
cg23290344	GeneID:4741	NEF3	3.42	4.67	2.08
cg02919422	GeneID:64321	SOX17	3.98	5.45	0.69
cg10141715	GeneID:160728	SLC5A8	3.09	3.95	1.41
cg06277657	GeneID:9162	DGKI	3.05	5.75	3.23
cg02624705	GeneID:1630	DCC	3.89	5.28	2.47
cg21621248	GeneID:347730	LRRTM1	4.87	4.5	0.53
cg23303408	GeneID:5459	POU4F3	4.83	4.11	2.29
cg03928182	GeneID:5801	PTPRR	6.03	4.27	1.21
cg06493386	GeneID:8989	TRPA1	5.37	4.64	2.05
cg25764191	GeneID:9118	INA	8.8	3.55	1.1
cg06908778	GeneID:9576	SPAG6	5.62	5.02	2.16
cg24199834	GeneID:5458	POU4F2	3.6	4.93	1.8
cg19221959	GeneID:55607	PPP1R9A	3.7	3.95	1.56
cg03975694	GeneID:163255	ZNF540	3.19	4.76	1.84
cg08047907	GeneID:57821	C1orf114	5.4	4.01	1.8
cg13701109	GeneID:171019	ADAMTS19	4	4.06	0.99
cg03909500	GeneID:51289	RLN3R1	3.62	4.36	1.62
cg13434842	GeneID:2626	GATA4	3.27	6.07	2.04
cg25216696	GeneID:2626	GATA4	2.92	5.63	2.76
cg07536847	GeneID:5081	PAX7	3.25	4.73	1.77
cg14221171	GeneID:6863	TAC1	2.47	5.03	1.6
cg26186727	GeneID:81832	NETO1	3.8	4.37	1.52
cg04997967	GeneID:30819	KCNIP2	4.17	4.04	1.18
cg24646414	GeneID:2626	GATA4	3.9	3.34	3.23
cg16428251	GeneID:8403	SOX14	4.69	4.84	2.36
cg24789869	GeneID:1663	DDX11	3.52	2.95	1.1
cg26538116	GeneID:10128	LRPPRC	3.7	2.98	0.17
cg17861230	GeneID:5143	PDE4C	2.75	5.87	2.07
cg14958635	GeneID:4762	NEUROG1	4.03	4.29	0.82
cg12343638	GeneID:56124	PCDHB12	2.45	4.93	1.35
cg01512854	GeneID:56132	PCDHB3	2.4	3.67	1.52
cg25094569	GeneID:7490	WT1	3.79	3.85	1.75
cg22881914	GeneID:22795	NID2	8.06	3.66	1.83
cg06498267	GeneID:348980	HCN1	7.67	4.07	1.61
cg03734874	GeneID:388021	FLJ42486	3.99	5.08	0.92
cg16954341	GeneID:10590	SCGN	4.72	3.84	1.58
cg02055963	GeneID:1045	CDX2	3.55	4.35	1.31
cg07533148	GeneID:25893	TRIM58	2.78	5.47	0.82
cg11285003	GeneID:348980	HCN1	2.6	4.73	2.36
cg26963271	GeneID:5142	PDE4B	6.28	4.03	1.84
cg20740029	GeneID:160728	SLC5A8	5.46	3.8	1.87
cg16254309	GeneID:26047	CNTNAP2	4.19	4.24	2.61
cg20279283	GeneID:2626	GATA4	4.01	4.46	0.52
cg04600618	GeneID:221421	C6orf206	2.97	5.04	1.14
cg21458907	GeneID:8618	CADPS	5.01	3.34	1.78
cg12128017	GeneID:284656	EPHA10	4.87	3.63	1.86
cg09109450	GeneID:60526	FLJ21820	3.64	4.38	0.91
cg26832142	GeneID:5142	PDE4B	7.31	3.86	1.39
cg08453021	GeneID:9844	ELMO1	7.46	4.07	1.46
cg26363196	GeneID:256435	ST6GALNAC3	4.88	3.42	1.84
cg15361590	GeneID:56098	PCDHGC4	3.91	3.62	0.89
cg18555440	GeneID:4654	MYOD1	2.57	5.39	0.91
cg09643544	GeneID:7730	ZNF177	2.96	4.31	2.19
cg19144013	GeneID:8544	PIR	2.82	3.58	2.05
cg08668790	GeneID:7710	ZNF154	2.92	4.04	1.71
cg23563234	GeneID:56099	PCDHGB7	2.61	4.26	2.55
cg24989962	GeneID:5729	PTGDR	3.25	4.39	1.29
cg19885761	GeneID:10814	CPLX2	2.55	4.34	0.33
cg04784672	GeneID:145581	LRFN5	6.87	3.33	0.63
cg26446827	GeneID:7692	ZNF133	10.23	2.3	1.24
cg01610488	GeneID:8989	TRPA1	7.82	3.86	1.62
cg23967169	GeneID:151647	FAM19A4	5.26	4.47	1.92
cg10467022	GeneID:796	CALCA	4.19	2.85	2.08
cg12847373	GeneID:1910	EDNRB	3.44	3.96	0
cg16872560	GeneID:55607	PPP1R9A	4.2	4.69	1.84
cg18871276	GeneID:341883	FLJ46156	2.68	4.02	1.09
cg06722216	GeneID:8715	NOL4	9.64	3.22	1.71
cg15239123	GeneID:64093	SMOC1	8.32	3.11	0.77
cg22131691	GeneID:5137	PDE1C	7.77	3.37	1.51
cg03616357	GeneID:79884	FLJ21159	7.3	2.64	1.24
cg08107272	GeneID:1496	CTNNA2	6.04	3.59	1.35
cg17923358	GeneID:5649	RELN	4.4	3.57	0.16
cg12515638	GeneID:6424	SFRP4	6.66	2.96	0.53
cg00231140	GeneID:10449	ACAA2	3.7	4.36	0.51
cg25524350	GeneID:23089	PEG10	5.05	4.88	1.33
cg07903918	GeneID:9568	GABBR2	3.38	3.75	0.96
cg25511429	GeneID:51299	NRN1	4.1	5.99	2.43
cg21229859	GeneID:50804	MYEF2	3.26	3.07	0.23
cg22498251	GeneID:7291	TWIST1	3.77	2.96	0.67
cg08900043	GeneID:3226	HOXC10	3.38	6.05	0.54
cg07123069	GeneID:3227	HOXC11	2.95	4.12	1.14
cg05056120	GeneID:1879	EBF	2.81	6.03	2.07
cg25577842	GeneID:51352	WIT-1	2.85	3.34	2.4
cg08583049	GeneID:27023	FOXB1	2.74	3.66	1.3
cg24623271	GeneID:7546	ZIC2	2.31	3.95	0.13
cg02260587	GeneID:56133	PCDHB2	2.66	4.13	1.43
cg12680609	GeneID:286128	ZFP41	2.37	3.99	0.36
cg09626984	GeneID:2626	GATA4	3.31	3.43	1.56
cg11308840	GeneID:401498	LOC401498	8.06	3.27	0.99
cg14614901	GeneID:401498	LOC401498	4.4	3.1	0.78
cg26626089	GeneID:5582	PRKCG	3.13	3.31	2.29
cg06675478	GeneID:6656	SOX1	2.99	3.76	2.35
cg20792062	GeneID:3741	KCNA5	2.31	5.45	1.25
cg02757432	GeneID:2849	GPR26	2.32	3.37	1.85
cg21859434	GeneID:7852	CXCR4	3.14	3	0.61
cg20959866	GeneID:55966	AJAP1	3.64	3.38	1.15
cg14592099	GeneID:56123	PCDHB13	2.26	3	1.98
cg00107187	GeneID:388021	FLJ42486	4.21	4.19	1.95
cg10303487	GeneID:1807	DPYS	7.04	3.27	1.16
cg23357981	GeneID:2922	GRP	4.92	3.15	0.54
cg02332525	GeneID:2917	GRM7	2.38	3.43	0.22
cg03425110	GeneID:50674	NEUROG3	2.22	3.74	2.31
cg04315264	GeneID:4736	RPL10A	6.6	2.12	1.77
cg13929328	GeneID:399823	FLJ46831	2.11	3.46	0.85
cg21303386	GeneID:6000	RGS7	3.09	3.32	1.01
cg04490714	GeneID:6530	SLC6A2	3.34	2.85	0.69
cg13912117	GeneID:114	ADCY8	8.63	3.56	1.53
cg26656135	GeneID:2070	EYA4	7.62	2.85	1.9
cg03014628	GeneID:115827	RAB3C	7.39	3.33	1.97
cg15835825	GeneID:3361	HTR5A	5.81	3.51	1.99
cg08614481	GeneID:3351	HTR1B	5.1	3.29	1.59
cg23587449	GeneID:9227	LRAT	2.89	2.78	1.36
cg08369065	GeneID:2626	GATA4	2.44	3.62	2.82
cg02844545	GeneID:9247	GCM2	2.6	3.72	0.27
cg09250703	GeneID:8544	PIR	2.31	3.4	1.87
cg26128092	GeneID:49856	WDR8	2.29	4.65	1.03
cg21902544	GeneID:147381	CBLN2	2.93	3.5	1.7
cg13121699	GeneID:91752	C2orf10	2.32	3.92	2.01
cg27320127	GeneID:56660	KCNK12	2.81	6.07	0.92
cg04499325	GeneID:54749	EPDR1	2.76	4.45	0.97
cg05327750	GeneID:55285	FLJ11016	2.48	2.76	1.76
cg25302419	GeneID:1501	CTNND2	4.33	3.4	0.73
cg12799895	GeneID:4885	NPTX2	3.38	3.4	1.37
cg01839464	GeneID:1630	DCC	4.41	3.74	1.87
cg22709192	GeneID:3227	HOXC11	2.59	2.62	0.49
cg14011639	GeneID:56099	PCDHGB7	2.45	3.75	0.49
cg02318426	GeneID:4792	NFKBIA	6.08	1.98	0.69
