# Supplementary material for: Epigenetic variability in cells of normal cytology is associated with the risk of future morphological transformation
Source: Genome Med. 2012 Mar 27;4(3):24. doi: 10.1186/gm323 (PMC3446274; doi:10.1186/gm323)
Supplement: Additional file 16 — Gene Set Enrichment Analysis using a one-tailed Fisher's exact test of the top 500 variable CpGs (vCpGs) against the Molecular Signatures Database (MSigDB, Broad Institute) [25]. The columns label the gene list, the number of genes in the list, the number represented on the 27 K array, the corresponding fraction, the number that overlap with the top 500 vCpGs, the P-value of enrichment, the adjusted P-value, and the gene symbols for the enriched genes. [file gm323-S16.XLS]

## Sheet: ADF16
Gene List	nList	nRep	fRep	nOVLAP	pvalue	adjPval	Genes
JAEGER_METASTASIS_DN	258	221	0.856589	33	2.26295e-13	1.39692e-09	KRT14 TRIM29 KRT15 KRT5 C1orf116 PRSS8 LAMB3 FGFBP1 FXYD3 CALML3 ARHGEF4 SCGB2A2 FLJ13841 ZBED2 GPX2 EVPL PDZK1IP1 PRELP SPRR1A S100A9 EFS ELMO3 DNASE1L3 S100A14 CDH1 SFN FAT2 SOX15 SERPINB5 LY6D PKP3 RAB25 AKR1B10
CHARAFE_BREAST_CANCER_BASAL_VS_MESENCHYMAL_UP	121	95	0.785124	20	2.29432e-11	7.08141e-08	TRIM29 KRT15 PDZK1IP1 KRT5 C1orf116 PRSS8 KLK6 FGFBP1 FXYD3 ELMO3 ELF3 CBLC S100A14 CDH1 SERPINB5 PKP3 PROM2 SH2D3A RAB25 AKR1B10
ONDER_CDH1_TARGETS_2_DN	463	390	0.842333	38	1.70828e-09	3.23158e-06	TRIM29 PLXNB1 C1orf116 FXYD3 CBLC ARHGEF4 WISP3 SH2D3A S100A9 ELMO3 CDH1 GPR56 SFN GJB5 FAT2 DDR1 PKP3 PTGES CA9 IL1RN KRT14 KRT15 C19orf21 KRT5 KRT8 PRSS8 LAMB3 KRT13 FGFBP1 IL1F9 ZBED2 SPRR1A C1orf42 S100A14 TMEM40 SOX15 CYP4F11 RAB25
module_55 (Segal_module:extracellular space)	811	711	0.876695	55	2.09401e-09	3.23158e-06	CD33 TRIM29 UCN PNOC CD22 CD6 PLCB2 HP HPD PLAT HPN SORBS2 F12 FABP1 CARD10 S100A9 EFS LMO2 CDH1 FAT2 ITIH4 MSX1 CST7 PRB4 CCND1 RCV1 TFF3 LY6D SOD3 ACOX2 CFB WISP2 PSD4 HIST1H3E GPX2 SLC22A18AS PDZK1IP1 RHBDL1 IL32 DNASE1L3 CYP2F1 KCNQ1 IL1RN HMGCS2 KRT14 KRT5 PRSS8 NFKBIB CNKSR1 P2RX1 LAPTM5 FURIN P8 GNMT AMBP
module_88 (Segal_module:extracellular space)	816	716	0.877451	54	7.24944e-09	8.95016e-06	CD33 TRIM29 UCN PNOC CD6 PLCB2 HP HPD PLAT HPN SORBS2 F12 FABP1 S100A9 EFS LMO2 CDH1 FAT2 ITIH4 CST7 LST1 PRB4 CCND1 RCV1 TFF3 PTPRCAP LY6D SOD3 ACOX2 CFB WISP2 PSD4 HIST1H3E GPX2 SLC22A18AS PDZK1IP1 RHBDL1 IL32 DNASE1L3 CYP2F1 KCNQ1 IL1RN HMGCS2 KRT14 KRT5 PRSS8 NFKBIB CNKSR1 GPNMB LAPTM5 FURIN P8 GNMT AMBP
LIN_SILENCED_BY_TUMOR_MICROENVIRONMENT	103	81	0.786408	15	4.68205e-08	3.66567e-05	GCNT3 KLK6 SPRR1A KRT13 K5B ELF3 C1orf42 A2ML1 UNQ473 SPRR3 FUT1 IL1RN GGT6 PSCA EPB41L1
module_297	79	70	0.886076	14	4.75058e-08	3.66567e-05	KRT14 GJB5 TRIM29 KRT15 ANXA8 SERPINB5 KRT5 LAMB3 KRT13 FGFBP1 S100A9 FXYD3 GPX2 CALML3
module_357	79	70	0.886076	14	4.75058e-08	3.66567e-05	KRT14 GJB5 TRIM29 KRT15 ANXA8 SERPINB5 KRT5 LAMB3 KRT13 FGFBP1 S100A9 FXYD3 GPX2 CALML3
module_213	78	71	0.910256	14	5.74304e-08	3.93909e-05	ICAM3 TRIM29 P2RX1 AIF1 LAPTM5 PTPN7 TFF3 SOD3 KRT5 TFF1 FXYD3 GPX2 NKG7 GPNMB
module_23	557	494	0.886894	40	1.16191e-07	6.98344e-05	TRIM29 UCN CD22 ACOX2 CFB CALML3 HP HPD ICAM3 PSD4 PLAT GRB7 HIST1H3E HPN HTR3A SLC22A18AS SORBS2 F7 F12 FABP1 RHBDL1 EFS IL32 DNASE1L3 NKG7 CDH1 FUT1 HMGCS2 PRSS8 NFKBIB ITIH4 CNKSR1 CST7 FURIN CCND1 P8 GNMT TFF2 SOD3 AMBP
DODD_NASOPHARYNGEAL_CARCINOMA_UP	1782	1176	0.659933	72	1.24442e-07	6.98344e-05	TRIM29 CD22 PLXNB1 CD79B PADI1 EVPL C6orf32 PVRL4 PTK6 LEFTY2 TGM1 C9orf45 SCGB2A1 LOC144501 BCAS1 MGC29671 ECRG4 VSIG2 MGC9712 TFF3 LRRC4 FLJ36445 BTBD6 K5B FLJ13841 JRK FAM83A IL22RA1 GCNT3 PRSS27 DNASE1L3 KCNQ1 SPRR3 KCNE1 KRT14 KLHL6 TMEM105 KRT13 PSPN GGT6 TMEM40 GNMT TNNC1 C1orf116 PCOLN3 SORBS2 AFF3 S100A9 SMCR7 LMO2 DUSP22 PSCA H19 C19orf21 SMPD2 TOLLIP TJP3 SPRR1A SDCBP2 PDE6B PDZK1IP1 G…
COLDREN_GEFITINIB_RESISTANCE_DN	227	171	0.753304	21	1.8463e-07	9.49768e-05	KRT15 C1orf116 PRSS8 KLK6 PTK6 S100A16 FGFBP1 FXYD3 ELF3 PSD4 CNKSR1 TJP3 ELMO3 PVRL4 S100A14 CDH1 TMEM40 SERPINB5 DDR1 RAB25 FLJ36445
module_84	531	443	0.834275	36	4.7155e-07	0.000223914	TRIM29 CD22 CD6 ICAM3 PSD4 RUNX3 SLC22A18AS ITGAM S100A9 IL32 DNASE1L3 NKG7 LMO2 CDH1 AIF1 IL1RN SLAMF8 KRT14 KRT15 KRT5 URP2 GPNMB CST7 LAPTM5 SEMA4A NCF4 PECAM1 LST1 CCND1 P8 TNFAIP2 PTPN7 TFF3 PTPRCAP SLA TYROBP
TONKS_TARGETS_OF_RUNX1_RUNX1T1_FUSION_HSC_DN	186	160	0.860215	19	1.1936e-06	0.000526291	CST7 CD33 GPR35 LAPTM5 NCF4 SPI1 LST1 NFE2 S100A9 DYRK2 CCND1 NKG7 BIN2 SLA TYROBP CCR7 RUNX3 FUT7 IL1RN
GNF2_SPRR1B	24	19	0.791667	7	1.37192e-06	0.000564593	LY6D SPRR3 TGM1 SPRR1A KRT13 EVPL IL1RN
CHARAFE_BREAST_CANCER_LUMINAL_VS_MESENCHYMAL_UP	447	352	0.787472	30	1.65958e-06	0.000640285	PLXNB1 FXYD3 CBLC TNKS1BP1 GRB7 SH2D3A ELMO3 PVRL4 CDH1 GPR56 SULT2B1 DDR1 PKP3 PROM2 FUT1 PRSS8 ELF3 ISG20L2 GGT6 TJP3 SEMA4A PIB5PA BCAS1 S100A14 MGC9712 TFF3 TFF1 RAB25 LOC124220 FLJ36445
GNF2_SERPINB5	25	20	0.8	7	2.05144e-06	0.000744916	FGFBP1 SFN GJB5 SERPINB5 KRT5 S100A14 LAMB3
module_45	563	499	0.886323	37	2.94245e-06	0.0010091	CORT CD22 FCGR3B CD6 PLCB2 ICAM3 PSD4 HTR3A SLC22A18AS ITGAM CARD10 S100A9 EFS IL32 NKG7 LMO2 GJB5 AIF1 KCNQ1 FUT7 IL1RN NFKBIB CST7 P2RX1 LAPTM5 NCF4 PECAM1 SPI1 LST1 SPN TNFAIP2 PHKG1 PTPN7 TFF2 PTPRCAP SLA PAX9
RICKMAN_HEAD_AND_NECK_CANCER_E	87	61	0.701149	11	3.88115e-06	0.00126097	KRT24 C10orf99 UNQ473 ALOX12 SLURP1 PAX9 K5B IL1RN PRSS27 PSCA A2ML1
GNF2_LCAT	123	103	0.837398	14	6.3156e-06	0.00185752	IGFALS PON1 DAK ACOX2 F12 CFB HP HPD GNMT CYP4F11 HPN ITIH4 HMGCS2 AMBP
EPIDERMIS_DEVELOPMENT	70	64	0.914286	11	6.3191e-06	0.00185752	KRT14 GJB5 KRT15 KRTHA2 PTCH2 KRT5 LAMB3 SPRR1A KRT13 EVPL IL20
GNF2_TST	103	90	0.873786	13	6.84634e-06	0.00192102	IGFALS PON1 DAK ACOX2 F12 HP HPD GNMT CYP4F11 HPN ITIH4 HMGCS2 AMBP
module_489	30	24	0.8	7	8.17483e-06	0.00216437	SLURP1 GDF5 ITGAM PRTN3 CD79B PYGM MFNG
module_154	74	66	0.891892	11	8.60578e-06	0.00216437	GJB5 TRIM29 ANXA8 SERPINB5 KRT5 KRT13 FGFBP1 S100A9 FXYD3 GPX2 CALML3
GNF2_GSTM1	108	92	0.851852	13	8.76546e-06	0.00216437	IGFALS PON1 DAK ACOX2 F12 HP HPD GNMT CYP4F11 HPN ITIH4 HMGCS2 AMBP
GNF2_CARD15	63	55	0.873016	10	9.92468e-06	0.00235635	CLEC4A CD33 TNFAIP2 AIF1 FCGR1A PECAM1 LST1 TYROBP C1QR1 S100A9
GNF2_HPX	134	108	0.80597	14	1.10505e-05	0.00252648	IGFALS PON1 DAK ACOX2 F12 CFB HP HPD GNMT CYP4F11 HPN ITIH4 HMGCS2 AMBP
module_6	407	369	0.906634	29	1.20342e-05	0.0026197	TRIM29 CD22 CD6 CFB GPX2 S100A9 CDH1 CYP2F1 DDR1 KCNQ1 HMGCS2 PSCA KRT14 KRT15 KRT5 PRSS8 ELF3 TGFB3 CNKSR1 GPNMB LAPTM5 PRB4 CCND1 P8 TNFAIP2 SERPINB5 TFF3 SOD3 TFF1
GNF2_HPN	132	109	0.825758	14	1.2307e-05	0.0026197	IGFALS PON1 DAK ACOX2 F12 CFB HP HPD GNMT CYP4F11 HPN ITIH4 HMGCS2 AMBP
DUNNE_TARGETS_OF_AML1_MTG8_FUSION_UP	47	35	0.744681	8	1.33352e-05	0.00274394	NFE2 CST7 ICAM3 LAPTM5 LST1 SLA AZU1 NKG7
HUPER_BREAST_BASAL_VS_LUMINAL_UP	54	46	0.851852	9	1.48747e-05	0.00296199	SFN TRIM29 GJB5 SERPINB5 SPRR1A PTGES K6HF S100A9 GPX2
ECTODERM_DEVELOPMENT	79	71	0.898734	11	1.77099e-05	0.00339537	KRT14 GJB5 KRT15 KRTHA2 PTCH2 KRT5 LAMB3 SPRR1A KRT13 EVPL IL20
module_117	706	562	0.796034	38	1.81512e-05	0.00339537	FCGR1A PLXNB1 ACOX2 C1QR1 FXYD3 CFB HP ARHGEF4 CD79B ITGAM PHACTR2 F12 FABP1 S100A9 LMO2 HOXA2 DLX5 KCNE1 LECT1 KRT5 NFE2 FGFBP1 CETP TGM1 MFNG SCGB2A1 SCGB2A2 FOLR3 TJP3 PON1 LST1 PYGM SERPINB5 TFF3 LY6D TYROBP PRTN3 SCAND2
GNF2_CDH3	24	19	0.791667	6	2.23963e-05	0.00406624	SFN FGFBP1 GJB5 S100A14 LAMB3 SERPINB5
RICKMAN_HEAD_AND_NECK_CANCER_C	111	78	0.702703	11	4.38011e-05	0.0076445	SDR-O UNQ467 WFDC5 SLC39A2 KLK6 C1orf42 IL1F9 K6HF ZBED2 FAM83A GPR39
module_24	445	396	0.889888	29	4.45816e-05	0.0076445	CFB HP HPD HPN HTR3A SLC22A18AS F12 FABP1 CARD10 S100A9 RHBDL1 IL32 DNASE1L3 LMO2 CDH1 KCNQ1 FUT1 IL1RN HMGCS2 ITIH4 MSX1 CST7 LAPTM5 SPN CCND1 P8 SOD3 PRTN3 AMBP
module_109	34	31	0.911765	7	5.0929e-05	0.00849689	HP PLAT CFB PRSS8 KLK6 F12 HPN
module_33	372	341	0.916667	26	5.67436e-05	0.00921784	KRT5 PLXNB1 KRT8 PRSS8 KLK6 KRT13 CD6 ELF3 RAPSN PDCD1 HKR3 MAPK10 CD79B HTR3A GPX2 EVPL PDZK1IP1 LST1 PRB4 FURIN TNFAIP2 TFF3 LY6D SOD3 TFF1 CPA1
module_153	34	32	0.941176	7	6.33701e-05	0.0100304	KRT14 GJB5 KRT15 EVPL KRT5 LAMB3 KRT13
PEREZ_TP53_TARGETS	1154	825	0.714905	48	7.15898e-05	0.0110481	TFAP2E IL20 ARHGEF4 ZDHHC11 HPN DQX1 EVPL SORBS2 ITGAM KRTHA2 AFF3 PVRL4 C16orf30 DUSP22 FUT1 H19 TOLLIP FRK GGT1 MSX1 HIPK3 SLC25A34 LY6D AKR1B10 WFDC5 FGF1 HKR3 FLJ13841 TREML1 ZNF436 DISP1 KLHL21 MAP3K14 GPR56 LOC90580 KCNQ1 KLHL6 TP73 KRT8 FBXO44 FKHL18 CNKSR1 GGT6 CENTB5 TMEM40 GNMT GPR92 CYP4F11
module_44	319	273	0.855799	22	9.4302e-05	0.0138777	KRT14 TRIM29 KRT15 CD22 KRT5 CD6 ICAM3 PSD4 GPNMB LAPTM5 NCF4 PECAM1 S100A9 IL32 P8 CDH1 PTPN7 PTPRCAP SLA PAX9 FSTL1 PIK3R1
module_68	26	24	0.923077	6	9.66699e-05	0.0138777	KRT14 KRT15 KRTHA2 KRT5 KRT8 KRT13
module_298	26	24	0.923077	6	9.66699e-05	0.0138777	KRT14 KRT15 KRTHA2 KRT5 KRT8 KRT13
NAKAYAMA_SOFT_TISSUE_TUMORS_PCA1_UP	74	59	0.797297	9	0.000116442	0.0163363	ITGAM AIF1 WISP2 NCF4 SLA HEM1 SLAMF8 GPNMB BIN2
module_165	78	73	0.935897	10	0.000124687	0.0171043	ITGAM NCF4 SPI1 KRT13 FABP1 PRTN3 GPX2 HMGCS2 NKG7 CPA1
RICKMAN_TUMOR_DIFFERENTIATED_WELL_VS_POORLY_DN	374	302	0.807487	23	0.000153698	0.020613	SDR-O KRT14 KRT5 C1orf116 SH3PX3 KIAA1754 GIPC1 FLJ13841 TNS4 SLAMF9 NUP50 ZBED2 FAM83A PHACTR2 LOC144501 CARD10 SDCBP2 PVRL4 SFN TICAM1 TMEM40 FAT2 GPR92
MORF_JAG1	87	75	0.862069	10	0.000156943	0.020613	GJB5 SULT2B1 F7 JRK IKBKE PAX9 CD6 ITIH4 MSX1 HOXD4
module_157	105	92	0.87619	11	0.000200808	0.0255745	CD33 P2RX1 CD22 PRB4 CFB CYP2F1 AIF1 PHKG1 SLA ITIH4 FUT7
NEUROPEPTIDE_HORMONE_ACTIVITY	12	10	0.833333	4	0.000203005	0.0255745	PNOC CORT P518 UCN
module_342	200	179	0.895	16	0.00026398	0.032591	CYP3A5 KRT14 KRT5 KRT8 PRSS8 FXYD3 ELF3 CALML3 GGT1 GRB7 GPX2 CNKSR1 CDH1 RAB25 IL1RN LRRC4
GNF2_ITGB2	55	53	0.963636	8	0.000299902	0.0362999	PLCB2 ICAM3 ITGAM AIF1 PECAM1 LST1 TYROBP BIN2
CORNIFIED_ENVELOPE	13	11	0.846154	4	0.000310784	0.0368936	SPRR3 TGM1 SPRR1A EVPL
BORCZUK_MALIGNANT_MESOTHELIOMA_DN	104	83	0.798077	10	0.000364982	0.0417228	CYP3A5 PNOC CD22 PLXNB1 NCR1 CD6 CHRD PTPRCAP CD79B TRAF3IP3
module_172	93	83	0.892473	10	0.000364982	0.0417228	HP PLAT ACOX2 PRSS8 KLK6 F12 HPN FURIN CFB HMGCS2
PROTEIN_BINDING__BRIDGING	59	55	0.932203	8	0.000389136	0.0436752	SLA GRB7 SPRR1A SH2D3C SH2D3A LAT EVPL CNKSR1
TGANTCA_V$AP1_C	866	723	0.834873	41	0.000417187	0.0459875	TRIM29 DNAJC5B SH2D3A SYT8 GJB5 DDR1 PKP3 DUSP22 CA9 LAMB3 TGM1 GFAP CST7 IL27 SPRR1A LY6D TFF1 TRPV3 FGF1 SOST LAT IL22RA1 ZNF436 PADI4 GPR56 SFN DMPK GPR55 PROM2 IL1RN EPB41L1 KRT14 KRT15 KRT8 KRT13 FBXO44 MAPK10 GPNMB FURIN SERPINB5 CCR7
KERATINOCYTE_DIFFERENTIATION	15	12	0.8	4	0.00045417	0.0491858	TGM1 IL20 SPRR1A EVPL
DEFENSE_RESPONSE	264	210	0.795455	17	0.000548324	0.0583587	ELF3 IL20 HP DEFB103A CLEC1A ADORA2A AZU1 SPN NCR1 S100A9 IL32 AIF1 TFF3 PTPRCAP CYP4F11 TYROBP CCR7
RICKMAN_METASTASIS_DN	257	211	0.821012	17	0.00057885	0.0605634	TRIM29 KRT5 S100A16 FXYD3 SH3PX3 PITPNM2 GIPC1 PSD4 FLJ13841 SPI1 PVRL4 S100A14 SFN LY6D PKP3 PROM2 SLAMF8
TISSUE_DEVELOPMENT	137	121	0.883212	12	0.000603547	0.0620949	KRT14 KRT15 KRTHA2 KRT5 LAMB3 TIE1 SPRR1A KRT13 IL20 GJB5 PTCH2 EVPL
GNF2_PECAM1	51	46	0.901961	7	0.000679039	0.0686353	CLEC4A TNFAIP2 AIF1 PECAM1 LST1 TYROBP C1QR1
SMID_BREAST_CANCER_NORMAL_LIKE_UP	466	378	0.811159	25	0.000689355	0.0686353	PNOC SPARCL1 CD22 CD6 PLCB2 CLEC4A CD79B RUNX3 C6orf32 HOXA7 NKG7 AIF1 KRT14 KRT5 TIE1 TRAF3IP3 NCF4 PECAM1 LST1 PPP1R16B BIN2 PTPRCAP SLA CCR7 PIK3R1
Notch	106	92	0.867925	10	0.000833498	0.0816696	CD79B CDH1 KRT13 KRT15 DDR1 PKP3 SPI1 KRT8 CCND1 PIK3R1
GNF2_HCK	89	77	0.865169	9	0.000890083	0.0845305	CLEC4A TNFAIP2 AIF1 PECAM1 SPI1 LST1 TYROBP C1QR1 S100A9
module_209	86	77	0.895349	9	0.000890083	0.0845305	HP PLAT ACOX2 PRSS8 F12 HPN FURIN CFB HMGCS2
module_112	257	220	0.856031	17	0.000925819	0.0857106	TRIM29 SPARCL1 CD22 PLXNB1 PRSS8 KRT13 CETP CALML3 PLCB2 GPNMB P2RX1 RCV1 SFN LY6D UGT1A6 FUT7 PRTN3
module_220	328	301	0.917683	21	0.000930279	0.0857106	KRT14 KRT15 KRT5 LAMB3 KRT13 ELF3 MFNG FGF1 TBX4 PDCD1 GRB7 EVPL MSX1 KRTHA2 HOXB5 CPNE6 LMO2 TNFAIP2 GJB5 PAX9 DLX5
module_16	495	454	0.917172	28	0.0009983	0.0906251	CD33 CORT CD22 ICAM3 PSD4 HTR3A TDG F7 CARD10 S100A9 LMO2 GJB5 AIF1 FUT7 NFKBIB CNKSR1 MSX1 CST7 LAPTM5 NCF4 LST1 PRB4 SPN PTPN7 PTPRCAP SLA PAX9 PRTN3
ZHAN_MULTIPLE_MYELOMA_DN	30	25	0.833333	5	0.00113297	0.10136	PRKAR2B S100A9 AIF1 DEFA1 MSX1
module_180	114	96	0.842105	10	0.00116137	0.102416	TJP3 KRT8 ELF3 CDH1 SULT2B1 WISP2 NR1H3 GRB7 SFT2D3 LRRC4
module_139	75	66	0.88	8	0.00134238	0.114896	SULT2B1 TJP3 WISP2 KRT8 PKP3 ELF3 SFT2D3 CDH1
GNF2_CD33	46	38	0.826087	6	0.00134599	0.114896	CLEC4A CD33 C1QR1 TNFAIP2 FCGR1A TYROBP
module_324	131	115	0.877863	11	0.00135872	0.114896	ITGAM SPARCL1 S100A9 CALML3 RCV1 CDH1 AIF1 ANXA8 TNNC1 CDH13 FSTL1
SMID_BREAST_CANCER_LUMINAL_B_DN	557	465	0.834829	28	0.00142905	0.11921	TRIM29 CLEC4A CD79B RUNX3 C6orf32 PDZK1IP1 S100A9 IL32 NKG7 SFN DLX5 CA9 KRT14 KRT15 KRT5 LAMB3 KLK6 TIE1 TRAF3IP3 PECAM1 PRELP PPP1R16B BIN2 SERPINB5 PTPRCAP LY6D CCR7 AKR1B10
module_107	77	67	0.87013	8	0.00148175	0.121958	HP PLAT PRSS8 KLK6 F12 HPN FURIN CFB
MORF_BNIP1	179	153	0.854749	13	0.00155027	0.125919	TIE1 IKBKE CD6 HOXD4 SSTR5 GJB5 SULT2B1 JRK MGC35048 PAX9 ITIH4 CNKSR1 MSX1
SHEN_SMARCA2_TARGETS_DN	349	252	0.722063	18	0.0016258	0.130339	TNFSF8 CD22 PSORS1C2 MFNG HYAL4 FGF1 PADI1 GDF5 PADI4 IKBKE HOXB5 PDE6A GPR75 TNFAIP2 EDG6 CA9 SLC6A13 IL1RN
MORF_FLT1	117	101	0.863248	10	0.001712	0.131349	F7 TIE1 IKBKE CD6 HOXD4 SSTR5 GJB5 PAX9 ITIH4 MSX1
module_104	341	295	0.865103	20	0.00172169	0.131349	CD33 UCN PNOC KRT13 ISG20L2 PDCD1 HIST1H3E CNKSR1 SLC22A18AS KRTHA2 PRB4 RHBDL1 CDH1 RCV1 CYP2F1 GNMT FAT2 DEFA1 PKP3 PSCA
LIU_CDX2_TARGETS_DN	8	8	1	3	0.00172352	0.131349	KRT14 SPRR3 KRT15
DORN_ADENOVIRUS_INFECTION_24HR_UP	8	8	1	3	0.00172352	0.131349	KRT14 ELF3 SERPINB5
module_181	295	256	0.867797	18	0.00193519	0.145166	CD33 UCN PNOC KRT13 ISG20L2 HIST1H3E SLC22A18AS KRTHA2 PRB4 RHBDL1 CDH1 RCV1 CYP2F1 GNMT FAT2 DEFA1 PKP3 PSCA
module_41	546	475	0.869963	28	0.00195185	0.145166	CD33 UCN PNOC CORT CD22 PLCB2 PDCD1 HIST1H3E GPX2 SLC22A18AS KRTHA2 F7 CARD10 RHBDL1 HOXD4 CYP2F1 GJB5 FAT2 DEFA1 FUT7 KRT13 ISG20L2 CNKSR1 CST7 SPN GNMT PHKG1 ALOX12
EXTRACELLULAR_SPACE	239	198	0.828452	15	0.00220376	0.16195	IGFALS PRSS8 FGFBP1 CETP MFNG OSM SPN IL27 IL32 SFN TNFAIP2 IL1RN CDH13 FSTL1 CPA1
module_131	33	29	0.878788	5	0.00227427	0.165092	ADORA2A NFE2 PLAT ANXA8 F12
GNF2_CASP1	99	88	0.888889	9	0.0023	0.165092	CD33 ITGAM PECAM1 LST1 CLEC4A PLCB2 TNFAIP2 AIF1 TYROBP
ROY_WOUND_BLOOD_VESSEL_DN	22	18	0.818182	4	0.00240225	0.170449	KRT14 KRT15 C1orf116 SCGB2A2
LIEN_BREAST_CARCINOMA_METAPLASTIC_VS_DUCTAL_DN	110	89	0.809091	9	0.00248661	0.17443	MANEAL ACOX2 FXYD3 CDH1 ZDHHC11 SCGB2A1 SCGB2A2 TFF3 LOC124220
MOLECULAR_ADAPTOR_ACTIVITY	49	43	0.877551	6	0.00259052	0.179677	SLA GRB7 SH2D3C SH2D3A LAT SORBS2
RICKMAN_TUMOR_DIFFERENTIATED_WELL_VS_MODERATELY_DN	110	90	0.818182	9	0.00268505	0.184165	SDR-O KRT14 UNQ467 WFDC5 CARD10 SFN TNS4 IL22RA1 GPR39
MORF_JAK3	86	74	0.860465	8	0.00280809	0.190487	F7 JRK IKBKE PAX9 ITIH4 MSX1 HOXD4 SSTR5
module_38	455	422	0.927473	25	0.00313349	0.210251	TRIM29 PLCB2 PSD4 GRB7 S100A9 EFS IL32 LMO2 CDH1 PKP3 PSCA KRT14 PRSS8 CNKSR1 MSX1 GPNMB LAPTM5 NCF4 PECAM1 PRB4 FURIN CCND1 ANXA8 SOD3 PAX9
module_92	146	128	0.876712	11	0.00318585	0.211465	FGFBP1 FABP1 FURIN S100A9 TGFB3 WISP2 TFF2 TFF3 TFF1 ADORA2A OSM
KEGG_ARACHIDONIC_ACID_METABOLISM	58	45	0.775862	6	0.00327623	0.215151	GGT1 ALOX12 PTGES GPX2 PLA2G4E GGT6
SENGUPTA_NASOPHARYNGEAL_CARCINOMA_WITH_LMP1_DN	174	129	0.741379	11	0.00338336	0.219847	KRT24 KRT14 SUSD2 PDZK1IP1 SPRR1A S100A9 DNASE1L3 UNQ473 SPRR3 SLC6A13 LOC124220
GNF2_IL2RB	44	32	0.727273	5	0.00355868	0.225208	GPR56 CST7 RUNX3 LAIR2 NKG7
MORF_PRKACA	104	94	0.903846	9	0.00360742	0.225208	IKBKE CD6 HOXD4 SULT2B1 GJB5 JRK PAX9 CNKSR1 MSX1
CHEOK_RESPONSE_TO_HD_MTX_UP	23	20	0.869565	4	0.00361179	0.225208	IL32 S100A9 TYROBP AZU1
POSITIVE_REGULATION_OF_CYTOKINE_BIOSYNTHETIC_PROCESS	24	20	0.833333	4	0.00361179	0.225208	TLR9 IL27 SPN AZU1
MORF_MYC	72	62	0.861111	7	0.00398743	0.243707	F7 PAX9 CD6 ITIH4 MSX1 HOXD4 SSTR5
